# Supplementary material for: Divergence Analyses of Sperm DNA Methylomes between Monozygotic Twin AI Bulls
Source: Epigenomes. 2019 Sep 26;3(4):21. doi: 10.3390/epigenomes3040021 (PMC8594723; doi:10.3390/epigenomes3040021)
Supplement: Supplementary file 1 [file epigenomes-03-00021-s001.zip]

Archive with 9 entries (8 files):
- epigenomes-554220-suppl-final/
- epigenomes-554220-suppl-final/Supplementary Table 1.xlsx
- epigenomes-554220-suppl-final/Supplementary Table 2.xlsx
- epigenomes-554220-suppl-final/Supplementary Table 3.xlsx
- epigenomes-554220-suppl-final/Supplementary Table 4.xlsx
- epigenomes-554220-suppl-final/Supplementary Table 5.xlsx
- epigenomes-554220-suppl-final/Supplementary Table 6.xlsx
- epigenomes-554220-suppl-final/Supplementary Table 7.xlsx
- epigenomes-554220-suppl-final/Supplementary_Figures.pdf
