# Supplementary material for: Divergence Analyses of Sperm DNA Methylomes between Monozygotic Twin AI Bulls
Source: Epigenomes. 2019 Sep 26;3(4):21. doi: 10.3390/epigenomes3040021 (PMC8594723; doi:10.3390/epigenomes3040021)
Supplement: Supplementary file 1 [file epigenomes-03-00021-s001.zip › epigenomes-554220-suppl-final/Supplementary Table 1.xlsx]

## Sheet: Table S1
Supplementary Table 1. Estimated breeding values (EBVs) of female reproductive traits of the twin bulls based on daughters. EBV deviation (Bull1 – Bull2) indicates the deviation of EBVs between Bull1 and Bull2; %σa is the percentages of the EBV deviation accounting for the genetic standard deviation for each traits. EBVs and EBV reliabilities were calculated by DMU package (Version 6, release 5.2…
	Heifers					Cows
Female fertility traits	CR (%)	NRR56 (%)	IFL (d)	NIC	AFS (d)	CR (%)	NRR56 (%)	IFL (d)	NIC	ICF (d)	DO (d)
EBV Deviation (Bull1 – Bull2)	3.31	1.81	-3.09	-0.04	13.67	2.44	0.003	-4.06	-0.08	-3.47	-7.04
%σa (%)	71.76	49.65	45.5	32.3	33.78	50.79	9.84	25.28	24.55	37.26	33.83
Reliability (Bull1)	0.72	0.67	0.73	0.75	0.99	0.82	0.7	0.9	0.9	0.96	0.93
Reliability (Bull2)	0.75	0.7	0.76	0.78	0.99	0.84	0.73	0.92	0.91	0.97	0.94
Notes：
AFS:	age (day) at first insemination
IFL:	interval from first to last insemination
CR:	conception rate for first insemination
NIC:	number of inseminations per conception
NRR56:	non-return rates within 56 days after first insemination
ICF:	interval from calving to first insemination (days)
DO:	days open which indicated dry period
