# Supplementary material for: Divergence Analyses of Sperm DNA Methylomes between Monozygotic Twin AI Bulls
Source: Epigenomes. 2019 Sep 26;3(4):21. doi: 10.3390/epigenomes3040021 (PMC8594723; doi:10.3390/epigenomes3040021)
Supplement: Supplementary file 1 [file epigenomes-03-00021-s001.zip › epigenomes-554220-suppl-final/Supplementary Table 2.xlsx]

## Sheet: Table S2. WGBS details
Supplementary Table 2. Whole genome bisulfite seqencing of bovine sperm methylomes. mCG/CG, mCHH/CHH and mCHG/CHG (H = A/C/T) mean the percentages of methylated cytosines accounting for the whole cytosines analysed in three categories.
Sample name	Raw reads	Clean reads	Unique mapped reads	Mapping rate (%)	Bs conversion rate (%)	Genomic coverage	mCG/CG (%)	mCHH/CHH (%)	mCHG/CHG (%)
Bull1	825480724	735513652	526437200	71.6	99.5	23.5	74.7	0.5	0.5
Bull2	706797802	693761096	582520720	84	99.51	26	70.6	0.5	0.5
