# Supplementary material for: Divergence Analyses of Sperm DNA Methylomes between Monozygotic Twin AI Bulls
Source: Epigenomes. 2019 Sep 26;3(4):21. doi: 10.3390/epigenomes3040021 (PMC8594723; doi:10.3390/epigenomes3040021)
Supplement: Supplementary file 1 [file epigenomes-03-00021-s001.zip › epigenomes-554220-suppl-final/Supplementary Table 3.xlsx]

## Sheet: Table S3. DMRs
Supplementary Table 3. DMRs (n = 528) between twin bulls. "DMCs in DMR" indicates differential methylated sites in DMR.
Chr	DMR region	CGs in DMR	DMCs in DMR	Methylation level: Bull1	Methylation level: Bull2	Methylation difference	DMR length
1	80225256-80225423	20	12	0.0142857	0.764706	-0.75042	167
1	99201405-99201506	16	10	0.300546	0.643243	-0.342697	101
1	147422680-147422741	9	6	0.318182	0.879518	-0.561336	61
1	154802810-154803147	36	13	0.233083	0.666667	-0.433584	337
1	1824729-1824876	13	10	0.688525	0	0.688525	147
1	54654747-54655163	9	7	0.796512	0.202899	0.593613	416
1	59461577-59461667	9	6	0.787879	0.329897	0.457982	90
1	85933473-85933939	38	25	0.657568	0.0152284	0.64234	466
1	95111055-95111278	9	6	0.714286	0.213115	0.501171	223
1	104146698-104146844	13	9	0.70073	0.246269	0.454461	146
1	118142525-118142688	10	9	0.961039	0.306452	0.654587	163
1	121867526-121867591	7	7	0.588235	0	0.588235	65
1	125884494-125884584	14	8	0.661972	0	0.661972	90
1	131243163-131243270	17	7	0.671875	0	0.671875	107
1	155714466-155714782	33	7	0.723404	0.325503	0.397901	316
1	157024990-157025387	11	6	0.617391	0.311111	0.30628	397
1	158305612-158305931	10	5	0.807692	0.317073	0.490619	319
2	20829696-20829812	7	5	0.103896	0.485714	-0.381818	116
2	108137409-108137524	16	6	0.416667	0.787234	-0.370567	115
2	128461328-128461706	9	5	0.229508	0.630952	-0.401444	378
2	128624351-128624600	17	8	0.218182	0.57265	-0.354468	249
2	135819288-135819428	10	7	0.166667	0.983871	-0.817204	140
2	21316022-21317081	17	5	0.659574	0.181818	0.477756	1059
2	29881051-29881321	11	6	0.59434	0.212121	0.382219	270
2	35064166-35064298	18	7	0.765957	0	0.765957	132
2	40117592-40117791	18	5	0.680851	0.264151	0.4167	199
2	42444392-42444473	13	9	0.8125	0	0.8125	81
2	43529931-43530522	15	10	0.677686	0.238994	0.438692	591
2	43979498-43979556	9	7	0.8	0	0.8	58
2	66268527-66268588	10	8	0.622549	0.16	0.462549	61
2	66269526-66270466	97	19	1	0.145038	0.854962	940
2	96471741-96471810	7	7	0.636364	0	0.636364	69
2	107556215-107556271	6	5	0.833333	0	0.833333	56
2	108075680-108075798	15	6	0.567568	0.0983607	0.469207	118
2	108103411-108103526	14	8	0.585366	0	0.585366	115
2	108138407-108138512	15	10	0.78125	0	0.78125	105
2	108195035-108195481	21	11	0.582822	0.197531	0.385291	446
2	121243401-121243694	18	5	0.626087	0.215909	0.410178	293
2	126622150-126622540	40	15	0.952381	0.00813008	0.944251	390
2	135066564-135066893	16	6	0.7125	0.333333	0.379167	329
2	135610305-135610472	12	7	0.666667	0.08	0.586667	167
2	136068894-136069193	32	7	0.703704	0.311203	0.392501	299
2	136233745-136233972	13	6	0.518519	0.186813	0.331706	227
2	136500036-136500272	18	6	0.765625	0.224	0.541625	236
2	136586485-136586664	11	7	0.672414	0.122222	0.550192	179
3	115217003-115217209	15	6	0.219178	0.583333	-0.364155	206
3	14236434-14236732	39	35	0.649123	0.00436681	0.644756	298
3	21520242-21520296	5	5	0.7	0	0.7	54
3	30117818-30118061	34	13	0.85	0.00657895	0.843421	243
3	86463488-86463701	14	5	0.556604	0.253247	0.303357	213
3	87841775-87841881	13	11	0.547009	0.0344828	0.512526	106
3	93217390-93217615	12	6	0.746479	0.302752	0.443727	225
3	99969951-99970558	8	5	0.589041	0.25	0.339041	607
3	101613431-101613666	14	9	0.75	0.3125	0.4375	235
3	107139153-107139470	23	9	0.72549	0.207547	0.517943	317
3	109421844-109421999	16	7	0.625	0	0.625	155
3	117506362-117506902	30	18	0.552189	0.192149	0.36004	540
3	120286676-120286882	17	7	0.761194	0.155172	0.606022	206
3	120629044-120629188	9	5	0.90625	0.333333	0.572917	144
3	120776158-120776570	36	23	0.685039	0.227848	0.457191	412
3	120882557-120882876	25	8	0.606061	0.105263	0.500798	319
4	4776156-4776196	6	6	0	0.913793	-0.913793	40
4	16496409-16496636	8	5	0.21875	0.709091	-0.490341	227
4	35363214-35363335	10	6	0.107143	0.602564	-0.495421	121
4	112932686-112932808	10	6	0.374449	0.717391	-0.342942	122
4	114773217-114774008	30	12	0.374233	0.829268	-0.455035	791
4	119801652-119801878	15	5	0.125	0.625	-0.5	226
4	119802199-119802350	9	6	0.142857	0.716216	-0.573359	151
4	4669439-4669698	16	5	0.563107	0.233766	0.329341	259
4	21779529-21779992	30	10	0.692593	0.356846	0.335747	463
4	41505038-41505433	21	8	0.618852	0.31068	0.308172	395
4	48939724-48939803	10	5	0.695652	0.302326	0.393326	79
4	61197106-61197232	21	9	0.813008	0.208333	0.604675	126
4	62385123-62385336	31	17	1	0.00606061	0.993939	213
4	81807154-81807278	18	14	0.666667	0	0.666667	124
4	94565488-94565589	15	7	0.675676	0	0.675676	101
4	107638754-107639429	14	8	0.61745	0.157407	0.460043	675
4	114522896-114523304	26	12	0.7	0.319149	0.380851	408
4	117152125-117152331	8	5	0.857143	0.296296	0.560847	206
4	117353187-117353396	8	5	0.630252	0.28	0.350252	209
4	119580247-119580464	20	5	0.565517	0.196721	0.368796	217
4	119801921-119802072	13	8	0.716667	0.172043	0.544624	151
4	120453447-120453748	21	13	0.64876	0.287234	0.361526	301
4	120700067-120700144	9	6	0.75	0	0.75	77
5	119238773-119238973	19	6	0.141975	0.485149	-0.343174	200
5	5559471-5559772	22	21	0.765625	0	0.765625	301
5	6274424-6274551	9	5	0.649485	0.240964	0.408521	127
5	40603521-40604111	20	7	0.636364	0.207407	0.428957	590
5	56258684-56258771	8	8	0.64	0	0.64	87
5	58083408-58083702	12	7	0.666667	0.291045	0.375622	294
5	103883833-103884263	25	14	0.591241	0.154639	0.436602	430
5	107214834-107215008	22	18	0.597884	0.0984252	0.499459	174
5	119446798-119446891	9	7	0.87234	0.0588235	0.813516	93
6	12105215-12105605	19	9	0.347222	0.77907	-0.431848	390
6	108439004-108439288	32	13	0.360656	0.886792	-0.526136	284
6	108696436-108696518	11	5	0.419355	0.861386	-0.442031	82
6	116140359-116140779	18	10	0.288889	0.714286	-0.425397	420
6	116822628-116822819	13	11	0.438679	0.871287	-0.432608	191
6	5523730-5523840	11	5	0.701754	0.301887	0.399867	110
6	16034353-16034521	7	5	0.556701	0.246154	0.310547	168
6	26349341-26349604	17	9	0.810127	0.350515	0.459612	263
6	69502455-69502756	17	6	0.662069	0.303279	0.35879	301
6	74149935-74150194	25	25	0.774074	0.130952	0.643122	259
6	74150254-74150414	21	18	0.761905	0.0547945	0.70711	160
6	80126952-80127124	7	6	0.578125	0.238411	0.339714	172
6	102600812-102600874	8	6	0.816667	0.232558	0.584109	62
6	106824431-106824524	15	8	0.574627	0.198758	0.375869	93
6	107227536-107227632	9	5	0.616667	0.134615	0.482052	96
6	107575514-107575718	23	7	0.602564	0.0114943	0.59107	204
6	109309786-109309986	10	6	0.6875	0.365385	0.322115	200
6	111371441-111371508	7	5	0.666667	0.011236	0.655431	67
6	118059124-118059784	52	10	0.615385	0.196154	0.419231	660
7	12905558-12905667	7	7	0.153846	0.92	-0.766154	109
7	17549866-17549935	6	5	0	0.955556	-0.955556	69
7	42602043-42602212	15	7	0.111111	0.631579	-0.520468	169
7	71019015-71019264	8	5	0.226415	0.564706	-0.338291	249
7	109277344-109277548	15	5	0.180723	0.616162	-0.435439	204
7	109356030-109356408	20	7	0.210526	0.545946	-0.33542	378
7	5252671-5253046	34	19	0.83815	0.321429	0.516721	375
7	17610824-17610895	9	8	0.605263	0.0645161	0.540747	71
7	20821457-20821749	17	9	0.697917	0.241071	0.456846	292
7	21423429-21423570	13	5	0.761905	0.0555556	0.706349	141
7	25878906-25879052	17	5	0.647059	0	0.647059	146
7	44198563-44198975	8	5	0.818182	0.115385	0.702797	412
7	45330908-45330991	8	7	0.652174	0.0410959	0.611078	83
7	45714983-45715309	36	7	0.894737	0.0238095	0.870927	326
7	50815105-50815281	29	25	0.605505	0	0.605505	176
7	52292952-52293043	8	5	0.8	0.0208333	0.779167	91
7	52714813-52714848	6	6	0.571429	0	0.571429	35
7	65027621-65028056	10	5	0.692857	0.346535	0.346322	435
7	73797360-73797477	11	7	0.875	0	0.875	117
7	95457729-95457857	9	6	0.85	0	0.85	128
7	109092102-109092169	11	6	0.697183	0.355422	0.341761	67
7	109865446-109866026	36	5	0.651163	0.349515	0.301648	580
7	110865029-110865263	13	8	0.619632	0.254902	0.36473	234
7	112496209-112496383	9	7	0.611765	0.255814	0.355951	174
8	10371950-10372188	15	6	0.314286	0.823529	-0.509243	238
8	51298860-51299410	28	16	0.253456	0.625641	-0.372185	550
8	55672123-55672257	10	5	0.275168	0.655738	-0.38057	134
8	110971349-110971770	20	13	0.352941	0.727679	-0.374738	421
8	17425723-17425782	5	5	0.605263	0.0350877	0.570175	59
8	60207522-60207928	42	18	0.671875	0.00729927	0.664576	406
8	62601301-62601483	28	11	0.532609	0	0.532609	182
8	77298739-77299234	64	9	1	0.00775194	0.992248	495
8	80520273-80520573	13	5	0.867925	0.266667	0.601258	300
8	86694486-86694602	9	5	0.581818	0.238462	0.343356	116
8	108415621-108416275	16	11	0.515571	0.207447	0.308124	654
8	110413368-110414128	39	14	0.647541	0.309735	0.337806	760
8	111489142-111489445	11	7	0.686391	0.347826	0.338565	303
8	112966036-112966149	10	5	0.79661	0.296296	0.500314	113
9	3559691-3559823	13	10	0.147287	0.5	-0.352713	132
9	33774942-33775413	8	5	0.358491	0.694215	-0.335724	471
9	75034547-75035007	23	9	0.314607	0.628472	-0.313865	460
9	95315695-95315885	8	5	0.193182	0.555556	-0.362374	190
9	97384358-97384754	33	6	0.357143	0.672986	-0.315843	396
9	103204808-103205163	9	7	0.0175439	0.622642	-0.605098	355
9	103477587-103477665	6	6	0	0.510638	-0.510638	78
9	103592431-103592532	12	9	0.166667	0.880435	-0.713768	101
9	103600110-103600537	38	7	0.322034	0.709302	-0.387268	427
9	103874516-103874752	23	7	0.271605	0.639785	-0.36818	236
9	104250212-104250701	32	9	0.237805	0.664384	-0.426579	489
9	9082677-9082984	14	5	0.521552	0.218935	0.302617	307
9	22531979-22532037	7	5	0.935484	0.2	0.735484	58
9	42118386-42118661	29	20	0.830189	0	0.830189	275
9	42119881-42119992	12	7	0.636364	0	0.636364	111
9	65629674-65629879	11	6	0.616822	0.310811	0.306011	205
9	77920393-77920528	9	5	0.814815	0	0.814815	135
9	81455114-81455551	11	5	0.9	0	0.9	437
9	104782576-104782961	20	12	0.709571	0.40856	0.301011	385
9	104867554-104867636	5	5	0.666667	0	0.666667	82
10	9023125-9023513	21	9	0.411765	0.766839	-0.355074	388
10	28965510-28965662	9	5	0.287356	0.651685	-0.364329	152
10	86036233-86036412	11	9	0.384615	0.945205	-0.56059	179
10	86192675-86193186	12	5	0.333333	0.90625	-0.572917	511
10	101043012-101043191	10	9	0.0410959	0.614286	-0.57319	179
10	102642360-102642695	13	7	0.273256	0.574879	-0.301623	335
10	3192365-3192454	8	7	0.90625	0.204082	0.702168	89
10	5409384-5409653	9	6	0.544444	0.142857	0.401587	269
10	15627977-15628091	5	5	0.714286	0	0.714286	114
10	16950468-16950667	23	5	0.875	0.0873786	0.787621	199
10	19067928-19068288	39	12	0.916667	0.00584795	0.910819	360
10	36057957-36058184	24	18	0.727273	0.00735294	0.71992	227
10	36573613-36573738	11	10	0.612903	0	0.612903	125
10	61876720-61876855	5	5	0.666667	0	0.666667	135
10	71152297-71152376	10	7	0.769231	0.0163934	0.752838	79
10	72223913-72224006	10	8	0.657143	0	0.657143	93
10	77330593-77330791	21	6	0.866667	0.0547945	0.811872	198
10	81121559-81121710	14	8	0.655172	0	0.655172	151
10	87537121-87537405	25	7	0.548387	0.219626	0.328761	284
10	89246394-89246560	16	12	0.846154	0.0175439	0.82861	166
10	90069962-90070204	22	6	0.673913	0.125	0.548913	242
10	91146359-91146697	8	7	0.644737	0.22	0.424737	338
10	102021291-102021453	12	11	0.606383	0.0993377	0.507045	162
11	15377564-15377883	18	6	0.362637	0.67052	-0.307883	319
11	88586705-88586958	16	13	0.056962	0.532468	-0.475506	253
11	98466263-98466461	11	8	0.0227273	0.580645	-0.557918	198
11	106410346-106410556	16	5	0.0877193	1	-0.912281	210
11	106461143-106461581	28	16	0.360577	0.717391	-0.356814	438
11	8946394-8946567	19	16	0.652778	0	0.652778	173
11	37029650-37030108	43	5	0.888889	0	0.888889	458
11	61014837-61014943	13	5	0.6875	0.352941	0.334559	106
11	73963743-73963832	15	6	0.625	0.0169492	0.608051	89
11	75661883-75662015	8	5	0.783133	0.323529	0.459604	132
11	78466237-78466338	13	7	0.617834	0.160494	0.45734	101
11	99645783-99645965	25	18	0.747573	0	0.747573	182
11	103666457-103666529	10	7	0.956522	0	0.956522	72
11	103950781-103950814	7	5	0.96	0	0.96	33
11	105720866-105721093	15	8	0.675926	0.225225	0.450701	227
11	105790205-105790387	31	9	0.630435	0	0.630435	182
11	107219970-107220085	15	15	0.792453	0	0.792453	115
12	30419303-30419482	9	5	0.1875	0.531469	-0.343969	179
12	89289567-89289749	16	9	0.309859	0.807692	-0.497833	182
12	10940208-10940296	10	9	0.612903	0	0.612903	88
12	14846626-14846690	7	5	1	0	1	64
12	21769358-21769615	17	8	0.748428	0.339623	0.408805	257
12	32446598-32446775	31	8	0.616071	0.0114943	0.604577	177
12	80719912-80720024	13	6	0.568965	0.0153846	0.55358	112
12	88668675-88669181	59	12	0.691176	0.0361446	0.655031	506
12	89567176-89567459	19	6	0.916667	0.190476	0.726191	283
13	2734907-2735222	21	5	0.375691	0.701031	-0.32534	315
13	17551374-17551737	18	8	0.282051	0.609375	-0.327324	363
13	19373357-19373598	8	6	0.276786	0.654762	-0.377976	241
13	78694855-78694930	9	5	0.220339	0.725	-0.504661	75
13	82262016-82262378	21	16	0.350835	0.737113	-0.386278	362
13	155447-156533	24	13	0.606557	0.287671	0.318886	1086
13	23247943-23248110	12	5	0.676471	0.197531	0.47894	167
13	28968501-28968963	21	8	0.626062	0.314917	0.311145	462
13	31945068-31945610	53	41	0.735148	0.197619	0.537529	542
13	35338308-35338542	17	6	0.529412	0.151515	0.377897	234
13	41911527-41911652	14	13	0.649123	0.010989	0.638134	125
13	52891186-52891267	8	5	0.727273	0	0.727273	81
13	54155817-54156312	23	11	0.556522	0.16763	0.388892	495
13	57121219-57121309	10	6	0.833333	0.104651	0.728682	90
13	61726330-61726382	9	9	0.6	0	0.6	52
13	61817123-61817236	11	5	0.647059	0.0212766	0.625782	113
13	65036121-65036353	15	7	0.607843	0.285047	0.322796	232
13	70068017-70068113	11	10	1	0.0185185	0.981482	96
13	74373676-74374080	15	6	0.630631	0.306452	0.324179	404
13	75763430-75763697	19	6	0.657143	0.173913	0.48323	267
13	79703544-79704017	24	6	0.6375	0.275362	0.362138	473
13	81585126-81585250	12	10	0.779221	0.263158	0.516063	124
13	83893667-83893842	10	8	0.78022	0.333333	0.446887	175
14	1568086-1568168	11	6	0.298507	0.835165	-0.536658	82
14	23683967-23684128	11	10	0.393162	0.878205	-0.485043	161
14	33870538-33870910	12	5	0.393333	0.727273	-0.33394	372
14	83899259-83899488	15	11	0.13913	0.573034	-0.433904	229
14	5385277-5385606	10	8	0.654088	0.262626	0.391462	329
14	7300254-7300744	24	19	0.678261	0.366162	0.312099	490
14	18219680-18219819	9	5	0.752688	0.294118	0.45857	139
14	38853682-38853885	21	6	0.68254	0.257812	0.424728	203
14	65816124-65816808	69	29	0.781053	0.0102041	0.770849	684
14	68363005-68363295	11	5	0.483871	0.151515	0.332356	290
14	75870458-75870831	31	10	0.740741	0.0147783	0.725963	373
14	76652180-76652603	6	5	0.707317	0.206897	0.50042	423
14	83953172-83953251	15	10	0.594771	0.11215	0.482621	79
15	48234772-48234928	11	6	0.378641	0.755245	-0.376604	156
15	75431641-75431741	5	5	0.227273	1	-0.772727	100
15	76139396-76139438	7	5	0.222222	0.934211	-0.711989	42
15	81644472-81644542	10	5	0.133333	0.877551	-0.744218	70
15	84693355-84693501	11	5	0.314286	0.666667	-0.352381	146
15	84900195-84900329	15	5	0.415842	0.722222	-0.30638	134
15	295483-295760	8	5	0.585938	0.247863	0.338075	277
15	6266922-6267519	15	7	0.725352	0.411765	0.313587	597
15	30449060-30449282	30	13	0.669725	0.0243902	0.645335	222
15	57326651-57326830	18	12	0.8125	0.00806452	0.804435	179
15	59165109-59165215	11	9	0.87234	0.389262	0.483078	106
15	66930102-66930260	18	14	0.582278	0.00675676	0.575521	158
15	81747844-81747939	9	9	0.933884	0.0833333	0.850551	95
15	83301557-83301734	9	6	0.709402	0.298246	0.411156	177
15	84295609-84295808	18	8	0.767123	0.381679	0.385444	199
15	84335831-84336014	8	5	1	0.222222	0.777778	183
16	1830278-1830456	15	7	0.25	0.825	-0.575	178
16	25688412-25688871	9	5	0.451128	0.770642	-0.319514	459
16	30669141-30669323	10	7	0.272727	0.875	-0.602273	182
16	43535066-43535373	21	8	0.311558	0.622549	-0.310991	307
16	47952462-47952624	7	6	0.494253	0.802469	-0.308216	162
16	54165539-54165843	7	5	0.252874	0.666667	-0.413793	304
16	76020296-76020606	18	6	0.369863	0.691919	-0.322056	310
16	3245475-3245810	18	10	0.564516	0.0555556	0.50896	335
16	45043169-45043304	8	5	0.589744	0.0882353	0.501509	135
16	51765693-51765840	20	5	0.8125	0.326087	0.486413	147
16	70977570-70977722	14	8	0.765957	0.325397	0.44056	152
16	77389378-77390161	21	7	0.696429	0.0526316	0.643797	783
16	81428908-81428977	6	5	0.931035	0	0.931035	69
16	81610115-81610410	23	10	0.567568	0.0309278	0.53664	295
17	70148096-70148189	15	5	0.357724	0.74359	-0.385866	93
17	71417814-71417887	12	6	0.133333	0.559322	-0.425989	73
17	74546495-74546768	17	6	0.295455	0.639785	-0.34433	273
17	14345877-14346087	9	6	0.875	0	0.875	210
17	25492730-25492951	15	15	0.683673	0.0114943	0.672179	221
17	45753658-45754061	29	15	0.551913	0.206557	0.345356	403
17	47674484-47674691	14	9	0.49505	0.118182	0.376868	207
17	53325114-53325406	20	6	0.57672	0.213675	0.363045	292
17	64822205-64822357	12	5	0.868421	0.230769	0.637652	152
17	71424572-71425331	56	16	0.703947	0.159341	0.544606	759
17	74369822-74369997	17	5	0.793651	0.326923	0.466728	175
17	74750231-74750529	28	12	0.733333	0.00719424	0.726139	298
17	74800254-74800367	9	8	0.97619	0	0.97619	113
17	75053700-75054240	40	22	0.701863	0.168919	0.532944	540
18	2581527-2581841	15	5	0.397436	0.770701	-0.373265	314
18	13942489-13942579	8	7	0.2	0.984615	-0.784615	90
18	14234626-14234771	13	10	0.0740741	0.925926	-0.851852	145
18	14757139-14757336	15	5	0.412844	0.854839	-0.441995	197
18	18174530-18174728	27	5	0.037037	0.942029	-0.904992	198
18	34295157-34295608	37	8	0.35514	0.661479	-0.306339	451
18	35344996-35345162	11	7	0.1	0.539474	-0.439474	166
18	56953026-56953536	17	7	0.25	0.558442	-0.308442	510
18	57018094-57018377	17	8	0.438679	0.81295	-0.374271	283
18	62506133-62506255	8	5	0.292683	0.825397	-0.532714	122
18	62649011-62649225	14	8	0.21875	0.746988	-0.528238	214
18	63680471-63680827	21	7	0.198473	0.514286	-0.315813	356
18	64523328-64523576	12	5	0.367188	0.717647	-0.350459	248
18	1891535-1892192	21	5	0.539683	0.196429	0.343254	657
18	6167565-6167649	7	5	0.9	0.181818	0.718182	84
18	10473737-10473849	9	7	0.873016	0.117647	0.755369	112
18	11309830-11310144	11	7	0.911111	0.369231	0.54188	314
18	20318661-20318760	14	14	0.581699	0.010101	0.571598	99
18	23309324-23309438	20	12	0.729167	0.00900901	0.720158	114
18	25739759-25740266	22	10	0.683168	0.257143	0.426025	507
18	28492083-28492446	16	10	0.59009	0.21519	0.3749	363
18	29227698-29227894	10	6	0.590909	0.179688	0.411221	196
18	33651839-33652008	10	5	0.855556	0.405063	0.450493	169
18	39665861-39666255	14	8	0.692308	0.337143	0.355165	394
18	43844400-43844455	6	6	0.652174	0	0.652174	55
18	44417811-44417978	19	9	0.761905	0.235714	0.526191	167
18	47895876-47896075	22	5	0.684211	0.363128	0.321083	199
18	49051592-49051835	15	5	0.544715	0.166667	0.378048	243
18	52165661-52165780	11	5	0.754386	0.337662	0.416724	119
18	53758484-53758681	30	8	0.576923	0.00862069	0.568302	197
18	53773136-53773435	32	7	0.649254	0.300699	0.348555	299
18	55076626-55076805	18	10	0.613445	0.224599	0.388846	179
18	57103475-57103604	14	9	0.8	0	0.8	129
18	58233657-58234535	15	10	0.5	0.153846	0.346154	878
18	58234613-58234753	15	13	0.644128	0	0.644128	140
18	58242382-58243166	82	10	0.788344	0.0724638	0.71588	784
18	62506593-62506760	10	6	0.836066	0.04	0.796066	167
18	62791169-62791390	13	8	0.60396	0.150442	0.453518	221
18	63412086-63412392	27	8	0.633803	0.2	0.433803	306
18	65972133-65972294	24	11	0.666667	0.0552147	0.611452	161
19	28411965-28412263	12	8	0.265823	0.63964	-0.373817	298
19	33853666-33854314	15	12	0.320652	0.714758	-0.394106	648
19	34985739-34985854	9	7	0.354839	0.881579	-0.52674	115
19	40960276-40960430	9	5	0.246667	0.550725	-0.304058	154
19	62362187-62362443	20	10	0	0.663866	-0.663866	256
19	8181257-8181499	20	7	0.737374	0.361809	0.375565	242
19	23631866-23631955	7	6	0.619048	0	0.619048	89
19	27081365-27081627	23	15	0.5625	0	0.5625	262
19	27758575-27758737	8	6	0.75	0.309524	0.440476	162
19	32833231-32833399	9	5	0.662921	0.269663	0.393258	168
19	33332047-33332213	11	6	0.782609	0.363636	0.418973	166
19	35040993-35041120	11	8	0.666667	0.0192308	0.647436	127
19	41068787-41069510	61	8	0.724638	0.0103093	0.714329	723
19	45246078-45246329	20	19	0.798867	0.056338	0.742529	251
19	45294849-45295586	90	61	0.714286	0.0087146	0.705571	737
19	47556494-47556567	12	7	0.766667	0	0.766667	73
19	51609849-51609882	6	6	0.571429	0	0.571429	33
19	52176030-52176094	7	6	0.925	0.0625	0.8625	64
19	53868139-53869402	41	6	1	0.00826446	0.991736	1263
19	53960403-53960516	12	8	0.791667	0.188679	0.602988	113
19	57093268-57093307	9	6	0.941176	0	0.941176	39
19	57717435-57717469	6	6	1	0	1	34
19	62118746-62118936	13	7	0.752294	0.346535	0.405759	190
19	62394704-62394929	9	8	0.722628	0.256098	0.46653	225
19	62940255-62940378	12	5	0.826087	0.361702	0.464385	123
20	1890957-1891391	14	5	0.263889	0.587156	-0.323267	434
20	9093821-9094180	45	7	0.248705	0.56391	-0.315205	359
20	9221308-9221412	10	8	0.430168	0.767296	-0.337128	104
20	11814006-11814437	24	8	0.238095	0.577143	-0.339048	431
20	17609257-17609520	22	11	0.208835	0.624	-0.415165	263
20	67679381-67679686	15	11	0.118919	0.615385	-0.496466	305
20	70273991-70274052	8	6	0.315789	0.876712	-0.560923	61
20	71287850-71288111	18	6	0	0.908046	-0.908046	261
20	4352764-4352861	13	8	0.595238	0	0.595238	97
20	9792077-9792224	8	5	0.636364	0.107143	0.529221	147
20	11813460-11813947	19	10	0.566225	0.241176	0.325049	487
20	12289196-12289610	9	5	0.784483	0.401639	0.382844	414
20	14553607-14553702	9	6	0.775	0.242424	0.532576	95
20	25594071-25594414	22	5	0.692308	0.0138889	0.678419	343
20	36243981-36244257	22	10	0.590164	0.141732	0.448432	276
20	49465236-49465396	8	5	0.778846	0.314286	0.46456	160
20	60760840-60760972	10	5	0.653631	0.338028	0.315603	132
20	69473865-69473981	12	5	0.578947	0	0.578947	116
20	69974334-69975051	9	5	0.654545	0.309278	0.345267	717
20	71827181-71827305	11	7	0.88	0.391304	0.488696	124
21	1997614-1997779	6	5	0.114754	0.846154	-0.7314	165
21	6768719-6768909	8	5	0.403846	0.764706	-0.36086	190
21	7776946-7777213	30	22	0.279503	0.92126	-0.641757	267
21	59120128-59120222	8	5	0.294118	0.96875	-0.674632	94
21	65843889-65844118	21	12	0.120968	0.5	-0.379032	229
21	69403041-69403170	20	7	0.14433	0.55	-0.40567	129
21	70090090-70090584	44	7	0.215909	0.546875	-0.330966	494
21	7796714-7796973	10	9	0.814159	0.377358	0.436801	259
21	8421322-8421914	30	7	0.682609	0.379592	0.303017	592
21	10000182-10000616	15	9	0.519417	0.173077	0.34634	434
21	14304515-14304870	21	9	0.597582	0.247191	0.350391	355
21	19988956-19989157	11	5	0.702532	0.402062	0.30047	201
21	26461231-26461373	9	5	0.58427	0.142857	0.441413	142
21	27346479-27346596	17	15	0.657143	0.0106383	0.646505	117
21	35081319-35081386	6	6	0.6875	0.031746	0.655754	67
21	61583877-61584003	17	16	0.717949	0	0.717949	126
21	66028512-66028627	5	5	0.818182	0.282051	0.536131	115
21	66053492-66053848	14	5	0.580247	0.241379	0.338868	356
21	67259863-67260019	10	5	0.625	0.244681	0.380319	156
21	69426541-69426731	18	5	0.711268	0.346369	0.364899	190
21	69430787-69431007	15	5	0.572727	0.0769231	0.495804	220
21	71355839-71356273	39	7	0.640719	0.327586	0.313133	434
22	7711012-7711149	14	5	0.347222	0.731707	-0.384485	137
22	54149991-54150256	27	5	0.147727	0.606061	-0.458334	265
22	59491304-59491589	26	12	0.0722892	0.760563	-0.688274	285
22	2116899-2116966	9	6	0.586207	0	0.586207	67
22	6083673-6084092	56	6	0.651515	0.0149254	0.63659	419
22	12791164-12791371	9	7	0.666667	0	0.666667	207
22	14542764-14543262	15	5	0.555066	0.235772	0.319294	498
22	27136263-27136443	32	18	0.90625	0.00877193	0.897478	180
22	37271782-37272040	12	6	0.662791	0.215909	0.446882	258
22	49701747-49701764	6	6	0.944444	0	0.944444	17
22	51859188-51859510	15	10	0.787879	0.139535	0.648344	322
22	56776038-56776491	41	19	0.809524	0.0211268	0.788397	453
22	57814167-57814298	8	8	0.985915	0.234043	0.751872	131
22	60576299-60576397	13	5	0.783784	0.121212	0.662572	98
23	7206595-7206881	12	5	0.288889	0.684211	-0.395322	286
23	15502662-15502923	10	6	0.223301	0.555556	-0.332255	261
23	27333164-27333239	8	7	0.165414	0.519802	-0.354388	75
23	27405625-27405882	12	6	0.12	0.568627	-0.448627	257
23	52042312-52042431	12	7	0	0.75	-0.75	119
23	10551408-10551723	13	5	0.743243	0.3	0.443243	315
23	17895586-17895701	13	7	0.628571	0	0.628571	115
23	28128498-28128574	6	5	0.62069	0.0277778	0.592912	76
23	45439125-45439722	14	11	0.469388	0.119205	0.350183	597
23	48239198-48239528	24	8	0.63964	0.159664	0.479976	330
23	50207733-50207953	22	7	0.552326	0.226562	0.325764	220
23	50211035-50211649	36	21	0.608824	0.189349	0.419475	614
23	50324090-50324223	10	8	0.891892	0.235294	0.656598	133
23	51468155-51468374	21	10	0.681416	0.154412	0.527004	219
24	40646837-40646970	7	5	0.253012	0.736842	-0.48383	133
24	56868621-56868903	14	6	0.276923	0.809524	-0.532601	282
24	1002176-1002231	9	7	0.951613	0.296296	0.655317	55
24	3524730-3524955	22	7	0.773333	0.316327	0.457006	225
24	6907562-6907775	15	8	0.815789	0.191489	0.6243	213
24	7173047-7173250	9	6	0.76	0.366071	0.393929	203
24	62123885-62124008	21	13	0.798387	0.242857	0.55553	123
25	953937-954262	25	9	0.333333	0.894737	-0.561404	325
25	2596436-2596949	21	7	0.151515	0.575221	-0.423706	513
25	4793862-4794214	15	7	0.383178	0.727273	-0.344095	352
25	18429332-18429573	10	5	0.357143	0.818182	-0.461039	241
25	37000849-37001435	39	10	0.240506	0.57732	-0.336814	586
25	38444387-38444972	38	12	0.264865	0.632911	-0.368046	585
25	42539566-42539647	10	6	0	0.942029	-0.942029	81
25	558434-558511	8	7	1	0.0217391	0.978261	77
25	784056-784159	7	6	0.971429	0	0.971429	103
25	1082673-1083054	29	6	0.617977	0.0694444	0.548533	381
25	1522288-1522509	25	21	0.812183	0	0.812183	221
25	2019235-2019315	7	5	0.637931	0.107143	0.530788	80
25	5694943-5695251	13	10	0.818182	0.375	0.443182	308
25	11704215-11704284	10	10	0.534884	0	0.534884	69
25	25852174-25852497	40	12	0.733333	0	0.733333	323
25	33751118-33751328	9	6	0.906977	0.111111	0.795866	210
25	33958845-33959183	16	7	0.710526	0.230769	0.479757	338
25	35065381-35065636	16	5	0.651685	0.0769231	0.574762	255
25	38038120-38038349	15	10	0.560976	0.206897	0.354079	229
25	39776901-39777004	9	5	0.631579	0.153846	0.477733	103
25	41674758-41674893	13	8	0.93617	0.153846	0.782324	135
26	25785527-25785832	24	8	0.324841	0.625	-0.300159	305
26	49993866-49994015	9	5	0.163265	0.553571	-0.390306	149
26	14093152-14093281	8	5	0.614379	0.296296	0.318083	129
26	22918505-22918656	20	17	0.554348	0.0124224	0.541926	151
26	26012111-26012298	9	7	0.957447	0.125	0.832447	187
26	35282693-35283021	15	8	0.511278	0.175926	0.335352	328
26	42659953-42660174	38	20	0.75	0	0.75	221
26	43257509-43257715	22	6	0.804878	0	0.804878	206
26	44895823-44896065	22	10	0.873016	0.398305	0.474711	242
26	50006695-50007159	21	13	0.802395	0.19697	0.605425	464
27	13514314-13514597	17	7	0.379747	0.827381	-0.447634	283
27	35916968-35917014	5	5	0	0.444444	-0.444444	46
27	36239038-36239198	10	7	0.182796	0.606299	-0.423503	160
27	38803834-38804298	28	11	0.356223	0.688889	-0.332666	464
27	40366349-40366665	24	18	0.0647482	0.568965	-0.504217	316
27	41731308-41731509	12	5	0.121212	0.645833	-0.524621	201
27	42253375-42253499	15	5	0.414634	0.779412	-0.364778	124
27	5227739-5228066	13	9	0.669643	0.2875	0.382143	327
27	43475557-43475914	13	10	0.633721	0.275862	0.357859	357
28	39482615-39482945	22	5	0.0666667	0.447154	-0.380487	330
28	3712912-3713004	12	9	1	0.012987	0.987013	92
28	19815816-19815961	7	5	0.777778	0.0322581	0.74552	145
28	20517660-20517970	9	6	0.529801	0.15873	0.371071	310
28	30806524-30806666	18	11	0.793478	0.0277778	0.7657	142
28	34903701-34904120	44	36	0.707407	0	0.707407	419
28	41291435-41291541	9	5	0.745098	0.4	0.345098	106
29	1993988-1994354	35	13	0.357771	0.739583	-0.381812	366
29	3574871-3575183	10	7	0.274809	0.710526	-0.435717	312
29	40858251-40858486	21	8	0.149351	0.524138	-0.374787	235
29	43080362-43080414	9	6	0.0666667	0.975	-0.908333	52
29	49371197-49371399	11	11	0.0186335	0.733333	-0.7147	202
29	49824387-49824573	20	9	0.333333	0.782178	-0.448845	186
29	50646256-50646510	21	13	0.450331	0.871345	-0.421014	254
29	50980671-50980738	8	5	0.266667	0.946903	-0.680236	67
29	51132674-51132790	7	5	0.222222	0.935484	-0.713262	116
29	13003472-13003607	18	14	0.72973	0	0.72973	135
29	26289974-26290151	12	5	0.704545	0.298701	0.405844	177
29	33162537-33162630	17	9	0.75	0	0.75	93
29	43636415-43636827	55	7	0.857143	0.0172414	0.839902	412
29	43662874-43663041	20	5	0.681818	0.333333	0.348485	167
29	44672036-44672197	18	17	0.65	0.00909091	0.640909	161
29	46742375-46742548	17	11	0.878049	0.263158	0.614891	173
29	50896714-50896847	6	5	0.631579	0.0338983	0.597681	133
X	45156332-45156867	11	6	0.298851	0.797101	-0.49825	535
X	79134104-79134264	14	8	0.192857	0.538462	-0.345605	160
X	108869455-108869622	17	11	0.0163934	0.62963	-0.613237	167
X	108872531-108872804	18	5	0.0133333	0.538462	-0.525129	273
X	119111848-119112175	29	6	0.173333	0.571429	-0.398096	327
X	124914395-124914822	21	5	0.27027	0.582781	-0.312511	427
X	139033326-139033403	7	5	0.0322581	0.875	-0.842742	77
X	142295703-142296009	13	8	0.206349	0.606557	-0.400208	306
X	21139168-21139213	6	5	0.68	0.0344828	0.645517	45
X	34276345-34276648	11	7	0.862069	0.204545	0.657524	303
X	42462259-42462834	13	8	0.552036	0.220339	0.331697	575
X	53589903-53590079	7	5	0.521739	0.150943	0.370796	176
X	57584179-57584605	15	5	0.597701	0.190476	0.407225	426
X	62078917-62079896	86	23	1	0	1	979
X	71283164-71283264	12	7	0.9	0.0930233	0.806977	100
X	88621905-88622204	20	9	1	0	1	299
X	90149751-90150038	30	13	1	0	1	287
X	92387334-92387631	33	12	0.590909	0.00990099	0.581008	297
X	92646855-92646974	6	6	0.75	0	0.75	119
X	94042293-94042505	11	7	0.78125	0.234375	0.546875	212
X	113260926-113262316	12	5	0.729508	0.314815	0.414693	1390
X	123625602-123626515	23	5	0.52381	0.206612	0.317198	913
X	128885531-128885617	6	5	0.857143	0	0.857143	86
