# Supplementary material for: Divergence Analyses of Sperm DNA Methylomes between Monozygotic Twin AI Bulls
Source: Epigenomes. 2019 Sep 26;3(4):21. doi: 10.3390/epigenomes3040021 (PMC8594723; doi:10.3390/epigenomes3040021)
Supplement: Supplementary file 1 [file epigenomes-03-00021-s001.zip › epigenomes-554220-suppl-final/Supplementary Table 4.xlsx]

## Sheet: Table S4. DMR-related genes
Supplementary Table 4. Genes overlapped with DMR in gene bodies or promoters. "Located element" indicates the gene element covered by DMR.
Promoter & 5'UTR
Chr	DMR region	Gene	UCSC_RefGene_Name	Located element	Methylation level: Bull1	Methylation level: Bull2	Methylation difference
1	104146698-104146844	ENSBTAG00000018312		5'UTR	0.70073	0.246269	0.454461
1	54654747-54655163	ENSBTAG00000000609		Promoter	0.796512	0.202899	0.593613
2	66268527-66268588	ENSBTAG00000046351		Promoter	0.622549	0.16	0.462549
2	66268527-66268588	ENSBTAG00000045710		Promoter	0.622549	0.16	0.462549
2	43979498-43979556	ENSBTAG00000026851	FMNL2	5'UTR	0.8	0	0.8
3	30117818-30118061	ENSBTAG00000019611	MAGI3	Promoter	0.85	0.00657895	0.843421
4	61197106-61197232	ENSBTAG00000047157	bta-mir-2887-1	Promoter	0.813008	0.208333	0.604675
4	61197106-61197232	ENSBTAG00000045532	bta-mir-2904-3	Promoter	0.813008	0.208333	0.604675
4	94565488-94565589	ENSBTAG00000000911	UBE2H	5'UTR	0.675676	0	0.675676
4	117152125-117152331	ENSBTAG00000047979		Promoter	0.857143	0.296296	0.560847
5	5559471-5559772	ENSBTAG00000034985	PHLDA1	5'UTR	0.765625	0	0.765625
5	56258684-56258771	ENSBTAG00000021336	KIF5A	5'UTR	0.64	0	0.64
5	6274424-6274551	ENSBTAG00000013406	CSRP2	Promoter	0.649485	0.240964	0.408521
5	6274424-6274551	ENSBTAG00000013406	CSRP2	5'UTR	0.649485	0.240964	0.408521
6	107575514-107575718	ENSBTAG00000038606	DRD5	Promoter	0.602564	0.0114943	0.59107
7	5252671-5253046	ENSBTAG00000025775	INSL3	5'UTR	0.83815	0.321429	0.516721
7	45714983-45715309	ENSBTAG00000047578		Promoter	0.894737	0.0238095	0.870927
8	60207522-60207928	ENSBTAG00000011406	TESK1	5'UTR	0.671875	0.00729927	0.664576
8	62601301-62601483	ENSBTAG00000044675	bta-mir-2474	Promoter	0.532609	0	0.532609
8	77298739-77299234	ENSBTAG00000015361	CNTFR	Promoter	1	0.00775194	0.992248
8	77298739-77299234	ENSBTAG00000015361	CNTFR	5'UTR	1	0.00775194	0.992248
9	42118386-42118661	ENSBTAG00000045797		Promoter	0.830189	0	0.830189
9	75034547-75035007	ENSBTAG00000015888	PDE7B	Promoter	0.314607	0.628472	-0.313865
9	75034547-75035007	ENSBTAG00000015888	PDE7B	5'UTR	0.314607	0.628472	-0.313865
9	42119881-42119992	ENSBTAG00000011234	FOXO3	Promoter	0.636364	0	0.636364
9	42119881-42119992	ENSBTAG00000045797		Promoter	0.636364	0	0.636364
10	1967928-19068288	ENSBTAG00000014092		Promoter	0.916667	0.00584795	0.910819
10	81121559-81121710	ENSBTAG00000018255	ACTN1	Promoter	0.655172	0	0.655172
10	81121559-81121710	ENSBTAG00000018255	ACTN1	5'UTR	0.655172	0	0.655172
10	16950468-16950667	ENSBTAG00000015580	TLE3	Promoter	0.875	0.0873786	0.787621
10	61876720-61876855	ENSBTAG00000002278	FBN1	Promoter	0.666667	0	0.666667
11	107219970-107220085	ENSBTAG00000001076	NLRP6	Promoter	0.792453	0	0.792453
11	105790205-105790387	ENSBTAG00000046122	NRARP	Promoter	0.630435	0	0.630435
11	78466237-78466338	ENSBTAG00000046054	RHOB	5'UTR	0.617834	0.160494	0.45734
11	106410346-106410556	ENSBTAG00000016144	LCN10	Promoter	0.0877193	1	-0.912281
11	3729650-37030108	ENSBTAG00000006995	SPTBN1	Promoter	0.888889	0	0.888889
11	3729650-37030108	ENSBTAG00000006995	SPTBN1	5'UTR	0.888889	0	0.888889
12	32446598-32446775	ENSBTAG00000009166	GSX1	Promoter	0.616071	0.0114943	0.604577
12	80719912-80720024	ENSBTAG00000046271		Promoter	0.568965	0.0153846	0.55358
12	14846626-14846690	ENSBTAG00000046664		Promoter	1	0	1
13	31945068-31945610	ENSBTAG00000018463	VIM	5'UTR	0.735148	0.197619	0.537529
13	74373676-74374080	ENSBTAG00000011279	MATN4	Promoter	0.630631	0.306452	0.324179
13	61817123-61817236	ENSBTAG00000006526	BCL2L1	5'UTR	0.647059	0.0212766	0.625782
14	65816124-65816808	ENSBTAG00000046358	PABPC1	5'UTR	0.781053	0.0102041	0.770849
14	75870458-75870831	ENSBTAG00000011268	TMEM64	Promoter	0.740741	0.0147783	0.725963
17	74750231-74750529	ENSBTAG00000022020	CLDN5	Promoter	0.733333	0.00719424	0.726139
17	74750231-74750529	ENSBTAG00000022020	CLDN5	5'UTR	0.733333	0.00719424	0.726139
17	74369822-74369997	ENSBTAG00000009145	SLC7A4	Promoter	0.793651	0.326923	0.466728
18	23309324-23309438	ENSBTAG00000004838	IRX5	Promoter	0.729167	0.00900901	0.720158
18	63412086-63412392	ENSBTAG00000020062	TMC4	Promoter	0.633803	0.2	0.433803
18	63412086-63412392	ENSBTAG00000020062	TMC4	5'UTR	0.633803	0.2	0.433803
18	14757139-14757336	ENSBTAG00000023731	MC1R	Promoter	0.412844	0.854839	-0.441995
18	14757139-14757336	ENSBTAG00000023731	MC1R	5'UTR	0.412844	0.854839	-0.441995
19	45294849-45295586	ENSBTAG00000011759	C1QL1	Promoter	0.714286	0.0087146	0.705571
19	2781365-27081627	ENSBTAG00000004915		5'UTR	0.5625	0	0.5625
19	28411965-28412263	ENSBTAG00000003891	VAMP2	Promoter	0.265823	0.63964	-0.373817
19	4168787-41069510	ENSBTAG00000010375		Promoter	0.724638	0.0103093	0.714329
19	47556494-47556567	ENSBTAG00000015713	TLK2	Promoter	0.766667	0	0.766667
19	57717435-57717469	ENSBTAG00000030166	BTBD17	Promoter	1	0	1
19	51609849-51609882	ENSBTAG00000001937		Promoter	0.571429	0	0.571429
19	40960276-40960430	ENSBTAG00000021461	PSMD3	Promoter	0.246667	0.550725	-0.304058
20	17609257-17609520	ENSBTAG00000012876		Promoter	0.208835	0.624	-0.415165
20	25594071-25594414	ENSBTAG00000003329	FST	Promoter	0.692308	0.0138889	0.678419
21	27346479-27346596	ENSBTAG00000008624	MESDC1	Promoter	0.657143	0.0106383	0.646505
21	27346479-27346596	ENSBTAG00000008624	MESDC1	5'UTR	0.657143	0.0106383	0.646505
21	14304515-14304870	ENSBTAG00000027075		5'UTR	0.597582	0.247191	0.350391
21	71355839-71356273	ENSBTAG00000046364		5'UTR	0.640719	0.327586	0.313133
21	19988956-19989157	ENSBTAG00000036425	bta-mir-7-1	Promoter	0.702532	0.402062	0.30047
22	51859188-51859510	ENSBTAG00000019081	COL7A1	Promoter	0.787879	0.139535	0.648344
23	27333164-27333239	ENSBTAG00000025442	HSPA1L	Promoter	0.165414	0.519802	-0.354388
23	27405625-27405882	ENSBTAG00000000585	LY6G6C	Promoter	0.12	0.568627	-0.448627
23	28128498-28128574	ENSBTAG00000025526	MDC1	Promoter	0.62069	0.0277778	0.592912
23	28128498-28128574	ENSBTAG00000039695	PPP1R18	5'UTR	0.62069	0.0277778	0.592912
25	1522288-1522509	ENSBTAG00000042394	SNORA64	Promoter	0.812183	0	0.812183
25	1522288-1522509	ENSBTAG00000042688	SNORA64	Promoter	0.812183	0	0.812183
25	1522288-1522509	ENSBTAG00000045327	ACA64	Promoter	0.812183	0	0.812183
25	1522288-1522509	ENSBTAG00000009536	RNF151	Promoter	0.812183	0	0.812183
25	1522288-1522509	ENSBTAG00000009535	RPS2	5'UTR	0.812183	0	0.812183
25	25852174-25852497	ENSBTAG00000004607	GSG1L	Promoter	0.733333	0	0.733333
25	11704215-11704284	ENSBTAG00000046399		Promoter	0.534884	0	0.534884
25	37000849-37001435	ENSBTAG00000038074	GJC3	5'UTR	0.240506	0.57732	-0.336814
25	558434-558511	ENSBTAG00000038330		Promoter	1	0.0217391	0.978261
25	33958845-33959183	ENSBTAG00000014810	WBSCR28	Promoter	0.710526	0.230769	0.479757
25	558434-558511	ENSBTAG00000019136	STUB1	5'UTR	1	0.0217391	0.978261
25	558434-558511	ENSBTAG00000019136	STUB1	5'UTR	1	0.0217391	0.978261
25	2019235-2019315	ENSBTAG00000001022	AMDHD2	Promoter	0.637931	0.107143	0.530788
26	43257509-43257715	ENSBTAG00000001006	HMX3	Promoter	0.804878	0	0.804878
28	30806524-30806666	ENSBTAG00000002920	KAT6B	Promoter	0.793478	0.0277778	0.7657
28	3712912-3713004	ENSBTAG00000021822	ARV1	Promoter	1	0.012987	0.987013
28	3712912-3713004	ENSBTAG00000010367	TTC13	Promoter	1	0.012987	0.987013
29	43636415-43636827	ENSBTAG00000001035	SF1	Promoter	0.857143	0.0172414	0.839902
29	43636415-43636827	ENSBTAG00000001035	SF1	5'UTR	0.857143	0.0172414	0.839902
29	43662874-43663041	ENSBTAG00000001037	MAP4K2	Promoter	0.681818	0.333333	0.348485
X	88621905-88622204	ENSBTAG00000022255	AR	Promoter	1	0	1
X	79134104-79134264	ENSBTAG00000035882		Promoter	0.192857	0.538462	-0.345605
X	92646855-92646974	ENSBTAG00000039391	USP27X	Promoter	0.75	0	0.75
X	53589903-53590079	ENSBTAG00000047655	SERPINA7	Promoter	0.521739	0.150943	0.370796
Exon & 3'UTR
Chr	DMR region	Gene	UCSC_RefGene_Name	Located element	Methylation level: Bull1	Methylation level: Bull2	Methylation difference
1	85933473-85933939	ENSBTAG00000011598	SOX2	Exon	0.657568	0.0152284	0.64234
1	80225256-80225423	ENSBTAG00000003179	RTP2	Exon	0.0142857	0.764706	-0.75042
1	104146698-104146844	ENSBTAG00000018312		Exon	0.70073	0.246269	0.454461
1	125884494-125884584	ENSBTAG00000007933	C3orf58	Exon	0.661972	0	0.661972
1	54654747-54655163	ENSBTAG00000000609		Exon	0.796512	0.202899	0.593613
1	121867526-121867591	ENSBTAG00000014751	ZIC1	Exon	0.588235	0	0.588235
1	131243163-131243270	ENSBTAG00000031277	FOXL2	Exon	0.671875	0	0.671875
1	147422680-147422741	ENSBTAG00000011802	COL6A1	Exon	0.318182	0.879518	-0.561336
2	108195035-108195481	ENSBTAG00000020539	CHPF	Exon	0.582822	0.197531	0.385291
2	108138407-108138512	ENSBTAG00000046176	SPEG	Exon	0.78125	0	0.78125
2	43529931-43530522	ENSBTAG00000033143		Exon	0.677686	0.238994	0.438692
2	43529931-43530522	ENSBTAG00000033143		Exon	0.677686	0.238994	0.438692
2	43529931-43530522	ENSBTAG00000033143		Exon	0.677686	0.238994	0.438692
2	43529931-43530522	ENSBTAG00000033143		Exon	0.677686	0.238994	0.438692
2	108103411-108103526	ENSBTAG00000046176	SPEG	Exon	0.585366	0	0.585366
2	43979498-43979556	ENSBTAG00000026851	FMNL2	Exon	0.8	0	0.8
2	96471741-96471810	ENSBTAG00000020957	FZD5	Exon	0.636364	0	0.636364
2	136068894-136069193	ENSBTAG00000003403	PADI2	Exon	0.703704	0.311203	0.392501
2	3564166-35064298	ENSBTAG00000021692	TBR1	Exon	0.765957	0	0.765957
2	108137409-108137524	ENSBTAG00000046176	SPEG	Exon	0.416667	0.787234	-0.370567
2	108075680-108075798	ENSBTAG00000005353	DES	Exon	0.567568	0.0983607	0.469207
2	136233745-136233972	ENSBTAG00000003822	CROCC	Exon	0.518519	0.186813	0.331706
2	20829696-20829812	ENSBTAG00000016030	HOXD10	Exon	0.103896	0.485714	-0.381818
2	107556215-107556271	ENSBTAG00000013990	WNT6	Exon	0.833333	0	0.833333
2	121243401-121243694	ENSBTAG00000012629	ZNF362	Exon	0.626087	0.215909	0.410178
2	121243401-121243694	ENSBTAG00000012629	ZNF362	3' UTR	0.626087	0.215909	0.410178
3	14236434-14236732	ENSBTAG00000015789	BCAN	Exon	0.649123	0.00436681	0.644756
3	12776158-120776570	ENSBTAG00000014132	SNED1	Exon	0.685039	0.227848	0.457191
3	12776158-120776570	ENSBTAG00000014132	SNED1	Exon	0.685039	0.227848	0.457191
3	117506362-117506902	ENSBTAG00000001538		Exon	0.552189	0.192149	0.36004
3	117506362-117506902	ENSBTAG00000001538		3' UTR	0.552189	0.192149	0.36004
3	30117818-30118061	ENSBTAG00000019611	MAGI3	Exon	0.85	0.00657895	0.843421
3	87841775-87841881	ENSBTAG00000004037	JUN	Exon	0.547009	0.0344828	0.512526
3	107139153-107139470	ENSBTAG00000046807		Exon	0.72549	0.207547	0.517943
3	101613431-101613666	ENSBTAG00000012648	ZSWIM5	Exon	0.75	0.3125	0.4375
3	101613431-101613666	ENSBTAG00000012648	ZSWIM5	Exon	0.75	0.3125	0.4375
3	115217003-115217209	ENSBTAG00000013869	SH3BP4	Exon	0.219178	0.583333	-0.364155
3	93217390-93217615	ENSBTAG00000017986	GLIS1	Exon	0.746479	0.302752	0.443727
3	21520242-21520296	ENSBTAG00000008365	ANKRD34A	Exon	0.7	0	0.7
4	62385123-62385336	ENSBTAG00000005785	DPY19L1	Exon	1	0.00606061	0.993939
4	81807154-81807278	ENSBTAG00000001528	CDK13	Exon	0.666667	0	0.666667
4	114773217-114774008	ENSBTAG00000003019	CRYGN	Exon	0.374233	0.829268	-0.455035
4	61197106-61197232	ENSBTAG00000045532	bta-mir-2904-3	Exon	0.813008	0.208333	0.604675
4	94565488-94565589	ENSBTAG00000000911	UBE2H	Exon	0.675676	0	0.675676
5	5559471-5559772	ENSBTAG00000034985	PHLDA1	Exon	0.765625	0	0.765625
5	103883833-103884263	ENSBTAG00000018828	ATN1	Exon	0.591241	0.154639	0.436602
5	56258684-56258771	ENSBTAG00000021336	KIF5A	Exon	0.64	0	0.64
5	6274424-6274551	ENSBTAG00000013406	CSRP2	Exon	0.649485	0.240964	0.408521
6	74149935-74150194	ENSBTAG00000019368	IGFBP7	Exon	0.774074	0.130952	0.643122
6	74150254-74150414	ENSBTAG00000019368	IGFBP7	Exon	0.761905	0.0547945	0.70711
6	108439004-108439288	ENSBTAG00000006683	ZFYVE28	Exon	0.360656	0.886792	-0.526136
6	26349341-26349604	ENSBTAG00000046333		Exon	0.810127	0.350515	0.459612
6	107575514-107575718	ENSBTAG00000038606	DRD5	Exon	0.602564	0.0114943	0.59107
6	69502455-69502756	ENSBTAG00000014599	LRRC66	Exon	0.662069	0.303279	0.35879
6	111371441-111371508	ENSBTAG00000007449	HS3ST1	Exon	0.666667	0.011236	0.655431
7	50815105-50815281	ENSBTAG00000016929	HNRNPA0	Exon	0.605505	0	0.605505
7	5252671-5253046	ENSBTAG00000025775	INSL3	Exon	0.83815	0.321429	0.516721
7	20821457-20821749	ENSBTAG00000038464	PLIN5	Exon	0.697917	0.241071	0.456846
7	17610824-17610895	ENSBTAG00000046837	ZNF358	Exon	0.605263	0.0645161	0.540747
7	45330908-45330991	ENSBTAG00000012172	MIDN	Exon	0.652174	0.0410959	0.611078
7	73797360-73797477	ENSBTAG00000010341	PWWP2A	Exon	0.875	0	0.875
7	95457729-95457857	ENSBTAG00000017599	NR2F1	Exon	0.85	0	0.85
7	95457729-95457857	ENSBTAG00000017599	NR2F1	Exon	0.85	0	0.85
7	52714813-52714848	ENSBTAG00000010689	NRG2	Exon	0.571429	0	0.571429
7	52714813-52714848	ENSBTAG00000010689	NRG2	Exon	0.571429	0	0.571429
7	52714813-52714848	ENSBTAG00000010689	NRG2	Exon	0.571429	0	0.571429
7	71019015-71019264	ENSBTAG00000008916	CYFIP2	Exon	0.226415	0.564706	-0.338291
7	52292952-52293043	ENSBTAG00000030520	PROB1	Exon	0.8	0.0208333	0.779167
7	17549866-17549935	ENSBTAG00000040507		Exon	0	0.955556	-0.955556
7	17549866-17549935	ENSBTAG00000040507		Exon	0	0.955556	-0.955556
7	25878906-25879052	ENSBTAG00000016145	ADAMTS19	Exon	0.647059	0	0.647059
7	21423429-21423570	ENSBTAG00000006619	MATK	Exon	0.761905	0.0555556	0.706349
8	60207522-60207928	ENSBTAG00000011406	TESK1	Exon	0.671875	0.00729927	0.664576
8	62601301-62601483	ENSBTAG00000014922		Exon	0.532609	0	0.532609
8	77298739-77299234	ENSBTAG00000015361	CNTFR	Exon	1	0.00775194	0.992248
8	112966036-112966149	ENSBTAG00000008685	TRAPPC12	Exon	0.79661	0.296296	0.500314
9	42118386-42118661	ENSBTAG00000011234	FOXO3	Exon	0.830189	0	0.830189
9	75034547-75035007	ENSBTAG00000015888	PDE7B	Exon	0.314607	0.628472	-0.313865
9	103874516-103874752	ENSBTAG00000005557	AFDN	Exon	0.271605	0.639785	-0.36818
9	103477587-103477665	ENSBTAG00000014497	GPR31	Exon	0	0.510638	-0.510638
10	1967928-19068288	ENSBTAG00000014092		Exon	0.916667	0.00584795	0.910819
10	89246394-89246560	ENSBTAG00000025329	IRF2BPL	Exon	0.846154	0.0175439	0.82861
10	86036233-86036412	ENSBTAG00000014633	ABCD4	Exon	0.384615	0.945205	-0.56059
10	81121559-81121710	ENSBTAG00000018255	ACTN1	Exon	0.655172	0	0.655172
10	72223913-72224006	ENSBTAG00000011451	RTN1	Exon	0.657143	0	0.657143
10	72223913-72224006	ENSBTAG00000011451	RTN1	Exon	0.657143	0	0.657143
10	71152297-71152376	ENSBTAG00000019421	DACT1	Exon	0.769231	0.0163934	0.752838
10	28965510-28965662	ENSBTAG00000025642	RYR3	Exon	0.287356	0.651685	-0.364329
10	28965510-28965662	ENSBTAG00000025642	RYR3	Exon	0.287356	0.651685	-0.364329
10	86192675-86193186	ENSBTAG00000021957	LTBP2	Exon	0.333333	0.90625	-0.572917
11	99645783-99645965	ENSBTAG00000030521	IER5L	Exon	0.747573	0	0.747573
11	107219970-107220085	ENSBTAG00000001076	NLRP6	Exon	0.792453	0	0.792453
11	88586705-88586958	ENSBTAG00000021187	ID2	Exon	0.056962	0.532468	-0.475506
11	105790205-105790387	ENSBTAG00000046122	NRARP	Exon	0.630435	0	0.630435
11	78466237-78466338	ENSBTAG00000046054	RHOB	Exon	0.617834	0.160494	0.45734
11	3729650-37030108	ENSBTAG00000006995	SPTBN1	Exon	0.888889	0	0.888889
11	106410346-106410556	ENSBTAG00000016148		Exon	0.0877193	1	-0.912281
12	88668675-88669181	ENSBTAG00000012019	IRS2	Exon	0.691176	0.0361446	0.655031
12	88668675-88669181	ENSBTAG00000012019	IRS2	Exon	0.691176	0.0361446	0.655031
12	88668675-88669181	ENSBTAG00000012019	IRS2	Exon	0.691176	0.0361446	0.655031
12	10940208-10940296	ENSBTAG00000018179	PCDH8	Exon	0.612903	0	0.612903
12	32446598-32446775	ENSBTAG00000009166	GSX1	Exon	0.616071	0.0114943	0.604577
12	89567176-89567459	ENSBTAG00000007298	TEX29	Exon	0.916667	0.190476	0.726191
12	80719912-80720024	ENSBTAG00000025246	ZIC2	Exon	0.568965	0.0153846	0.55358
13	31945068-31945610	ENSBTAG00000018463	VIM	Exon	0.735148	0.197619	0.537529
13	41911527-41911652	ENSBTAG00000012407	FOXA2	Exon	0.649123	0.010989	0.638134
13	61726330-61726382	ENSBTAG00000016169	ID1	Exon	0.6	0	0.6
13	35338308-35338542	ENSBTAG00000001204	KIAA1462	Exon	0.529412	0.151515	0.377897
13	74373676-74374080	ENSBTAG00000011283	RBPJL	Exon	0.630631	0.306452	0.324179
13	57121219-57121309	ENSBTAG00000027397	PPP1R3D	Exon	0.833333	0.104651	0.728682
13	52891186-52891267	ENSBTAG00000037757	EBF4	Exon	0.727273	0	0.727273
13	61817123-61817236	ENSBTAG00000006526	BCL2L1	Exon	0.647059	0.0212766	0.625782
14	65816124-65816808	ENSBTAG00000046358	PABPC1	Exon	0.781053	0.0102041	0.770849
14	75870458-75870831	ENSBTAG00000011268	TMEM64	Exon	0.740741	0.0147783	0.725963
14	1568086-1568168	ENSBTAG00000007186	ARHGAP39	Exon	0.298507	0.835165	-0.536658
15	66930102-66930260	ENSBTAG00000047083		Exon	0.582278	0.00675676	0.575521
15	30449060-30449282	ENSBTAG00000027766	C1QTNF5	Exon	0.669725	0.0243902	0.645335
15	59165109-59165215	ENSBTAG00000008134	BDNF	Exon	0.87234	0.389262	0.483078
15	84335831-84336014	ENSBTAG00000012820	STX3	Exon	1	0.222222	0.777778
15	84335831-84336014	ENSBTAG00000012820	STX3	Exon	1	0.222222	0.777778
15	76139396-76139438	ENSBTAG00000006443		Exon	0.222222	0.934211	-0.711989
16	81610115-81610410	ENSBTAG00000046177	IGFN1	Exon	0.567568	0.0309278	0.53664
16	1830278-1830456	ENSBTAG00000004641	PLEKHA6	Exon	0.25	0.825	-0.575
16	1830278-1830456	ENSBTAG00000004641	PLEKHA6	Exon	0.25	0.825	-0.575
16	47952462-47952624	ENSBTAG00000024525	HES3	Exon	0.494253	0.802469	-0.308216
17	25492730-25492951	ENSBTAG00000019977	PCDH10	Exon	0.683673	0.0114943	0.672179
17	74750231-74750529	ENSBTAG00000022020	CLDN5	Exon	0.733333	0.00719424	0.726139
17	47674484-47674691	ENSBTAG00000009797	RIMBP2	Exon	0.49505	0.118182	0.376868
18	20318661-20318760	ENSBTAG00000040550		Exon	0.581699	0.010101	0.571598
18	65972133-65972294	ENSBTAG00000037581	MZF1	Exon	0.666667	0.0552147	0.611452
18	5576626-55076805	ENSBTAG00000021191	EHD2	Exon	0.613445	0.224599	0.388846
18	44417811-44417978	ENSBTAG00000017956	KCTD15	Exon	0.761905	0.235714	0.526191
18	57103475-57103604	ENSBTAG00000006841	LRRC4B	Exon	0.8	0	0.8
18	53758484-53758681	ENSBTAG00000013346	SIX5	Exon	0.576923	0.00862069	0.568302
18	63412086-63412392	ENSBTAG00000015908	MBOAT7	Exon	0.633803	0.2	0.433803
18	63412086-63412392	ENSBTAG00000015908	MBOAT7	3' UTR	0.633803	0.2	0.433803
18	63412086-63412392	ENSBTAG00000020062	TMC4	Exon	0.633803	0.2	0.433803
18	57018094-57018377	ENSBTAG00000011083	POLD1	Exon	0.438679	0.81295	-0.374271
18	57018094-57018377	ENSBTAG00000011083	POLD1	Exon	0.438679	0.81295	-0.374271
18	39665861-39666255	ENSBTAG00000016968	CHST4	Exon	0.692308	0.337143	0.355165
18	10473737-10473849	ENSBTAG00000018772	TAF1C	Exon	0.873016	0.117647	0.755369
18	13942489-13942579	ENSBTAG00000012059	MVD	Exon	0.2	0.984615	-0.784615
18	53773136-53773435	ENSBTAG00000021417	DMWD	Exon	0.649254	0.300699	0.348555
18	63680471-63680827	ENSBTAG00000013247	NLRP5	Exon	0.198473	0.514286	-0.315813
18	35344996-35345162	ENSBTAG00000018908	GFOD2	Exon	0.1	0.539474	-0.439474
18	35344996-35345162	ENSBTAG00000018908	GFOD2	3' UTR	0.1	0.539474	-0.439474
18	43844400-43844455	ENSBTAG00000047062	LRP3	Exon	0.652174	0	0.652174
18	62506133-62506255	ENSBTAG00000015950	ISOC2	Exon	0.292683	0.825397	-0.532714
18	14757139-14757336	ENSBTAG00000023731	MC1R	Exon	0.412844	0.854839	-0.441995
18	52165661-52165780	ENSBTAG00000012796	ZNF428	Exon	0.754386	0.337662	0.416724
19	45294849-45295586	ENSBTAG00000011759	C1QL1	Exon	0.714286	0.0087146	0.705571
19	45246078-45246329	ENSBTAG00000013534	GFAP	Exon	0.798867	0.056338	0.742529
19	2781365-27081627	ENSBTAG00000004915		Exon	0.5625	0	0.5625
19	33853666-33854314	ENSBTAG00000017246	UBB	Exon	0.320652	0.714758	-0.394106
19	33853666-33854314	ENSBTAG00000017246	UBB	3' UTR	0.320652	0.714758	-0.394106
19	4168787-41069510	ENSBTAG00000010375		Exon	0.724638	0.0103093	0.714329
19	53960403-53960516	ENSBTAG00000006277	ENGASE	Exon	0.791667	0.188679	0.602988
19	3540993-35041120	ENSBTAG00000025046	ALKBH5	Exon	0.666667	0.0192308	0.647436
19	34985739-34985854	ENSBTAG00000017081	MIEF2	Exon	0.354839	0.881579	-0.52674
19	8181257-8181499	ENSBTAG00000025320	AKAP1	Exon	0.737374	0.361809	0.375565
19	8181257-8181499	ENSBTAG00000025320	AKAP1	Exon	0.737374	0.361809	0.375565
19	62118746-62118936	ENSBTAG00000006896	ABCA9	Exon	0.752294	0.346535	0.405759
19	27758575-27758737	ENSBTAG00000019242	CHRNB1	Exon	0.75	0.309524	0.440476
19	51609849-51609882	ENSBTAG00000008498	ALYREF	Exon	0.571429	0	0.571429
20	17609257-17609520	ENSBTAG00000012876		Exon	0.208835	0.624	-0.415165
20	4352764-4352861	ENSBTAG00000001429	NEURL1B	Exon	0.595238	0	0.595238
20	9093821-9094180	ENSBTAG00000020601	ZNF366	Exon	0.248705	0.56391	-0.315205
20	9792077-9792224	ENSBTAG00000047486	CARTPT	Exon	0.636364	0.107143	0.529221
20	9792077-9792224	ENSBTAG00000047486	CARTPT	3' UTR	0.636364	0.107143	0.529221
20	69473865-69473981	ENSBTAG00000000809	IRX1	Exon	0.578947	0	0.578947
21	27346479-27346596	ENSBTAG00000008624	MESDC1	Exon	0.657143	0.0106383	0.646505
21	65843889-65844118	ENSBTAG00000018019	BCL11B	Exon	0.120968	0.5	-0.379032
21	14304515-14304870	ENSBTAG00000027075		Exon	0.597582	0.247191	0.350391
21	71355839-71356273	ENSBTAG00000047606	MTA1	Exon	0.640719	0.327586	0.313133
21	3581319-35081386	ENSBTAG00000009086	LOXL1	Exon	0.6875	0.031746	0.655754
21	59120128-59120222	ENSBTAG00000046590	FAM181A	Exon	0.294118	0.96875	-0.674632
21	69426541-69426731	ENSBTAG00000026893	EXOC3L4	Exon	0.711268	0.346369	0.364899
21	19988956-19989157	ENSBTAG00000036425	bta-mir-7-1	Exon	0.702532	0.402062	0.30047
22	56776038-56776491	ENSBTAG00000001814	PLXND1	Exon	0.809524	0.0211268	0.788397
22	2116899-2116966	ENSBTAG00000016920	EOMES	Exon	0.586207	0	0.586207
22	6083673-6084092	ENSBTAG00000007438	STT3B	Exon	0.651515	0.0149254	0.63659
22	54149991-54150256	ENSBTAG00000031340	SLC6A20	Exon	0.147727	0.606061	-0.458334
22	7711012-7711149	ENSBTAG00000003952	FBXL2	Exon	0.347222	0.731707	-0.384485
23	27333164-27333239	ENSBTAG00000025441		Exon	0.165414	0.519802	-0.354388
23	17895586-17895701	ENSBTAG00000013711		Exon	0.628571	0	0.628571
23	27405625-27405882	ENSBTAG00000013525	C6orf25	Exon	0.12	0.568627	-0.448627
23	28128498-28128574	ENSBTAG00000039695	PPP1R18	Exon	0.62069	0.0277778	0.592912
23	7206595-7206881	ENSBTAG00000015730	HLA-DMA	Exon	0.288889	0.684211	-0.395322
25	1522288-1522509	ENSBTAG00000009535	RPS2	Exon	0.812183	0	0.812183
25	25852174-25852497	ENSBTAG00000004607	GSG1L	Exon	0.733333	0	0.733333
25	37000849-37001435	ENSBTAG00000038074	GJC3	Exon	0.240506	0.57732	-0.336814
25	558434-558511	ENSBTAG00000019136	STUB1	Exon	1	0.0217391	0.978261
25	558434-558511	ENSBTAG00000019136	STUB1	Exon	1	0.0217391	0.978261
25	33751118-33751328	ENSBTAG00000044083	LIMK1	Exon	0.906977	0.111111	0.795866
25	1082673-1083054	ENSBTAG00000014126		Exon	0.617977	0.0694444	0.548533
25	39776901-39777004	ENSBTAG00000019310	FOXK1	Exon	0.631579	0.153846	0.477733
25	2019235-2019315	ENSBTAG00000026428	ATP6V0C	Exon	0.637931	0.107143	0.530788
25	2019235-2019315	ENSBTAG00000026428	ATP6V0C	3' UTR	0.637931	0.107143	0.530788
26	42659953-42660174	ENSBTAG00000008389	HTRA1	Exon	0.75	0	0.75
26	22918505-22918656	ENSBTAG00000002500	FBXL15	Exon	0.554348	0.0124224	0.541926
26	44895823-44896065	ENSBTAG00000003397	CTBP2	Exon	0.873016	0.398305	0.474711
26	44895823-44896065	ENSBTAG00000003397	CTBP2	Exon	0.873016	0.398305	0.474711
26	25785527-25785832	ENSBTAG00000045740		Exon	0.324841	0.625	-0.300159
26	25785527-25785832	ENSBTAG00000045740		Exon	0.324841	0.625	-0.300159
26	1493152-14093281	ENSBTAG00000046100		Exon	0.614379	0.296296	0.318083
27	5227739-5228066	ENSBTAG00000039856		Exon	0.669643	0.2875	0.382143
27	5227739-5228066	ENSBTAG00000039856		3' UTR	0.669643	0.2875	0.382143
28	3712912-3713004	ENSBTAG00000010367	TTC13	Exon	1	0.012987	0.987013
28	39482615-39482945	ENSBTAG00000001231	CDHR1	Exon	0.0666667	0.447154	-0.380487
29	44672036-44672197	ENSBTAG00000005382	CCDC85B	Exon	0.65	0.00909091	0.640909
29	133472-13003607	ENSBTAG00000006812	FAM181B	Exon	0.72973	0	0.72973
29	1993988-1994354	ENSBTAG00000004081	FAT3	Exon	0.357771	0.739583	-0.381812
29	49824387-49824573	ENSBTAG00000046662	TRPM5	Exon	0.333333	0.782178	-0.448845
29	40858251-40858486	ENSBTAG00000013942	DAGLA	Exon	0.149351	0.524138	-0.374787
29	43636415-43636827	ENSBTAG00000001035	SF1	Exon	0.857143	0.0172414	0.839902
29	50896714-50896847	ENSBTAG00000047914	CDHR5	Exon	0.631579	0.0338983	0.597681
29	43662874-43663041	ENSBTAG00000002095	MEN1	Exon	0.681818	0.333333	0.348485
29	26289974-26290151	ENSBTAG00000020257	PTPN5	Exon	0.704545	0.298701	0.405844
X	90149751-90150038	ENSBTAG00000007654	CHST7	Exon	1	0	1
X	92387334-92387631	ENSBTAG00000021100	PPP1R3F	Exon	0.590909	0.00990099	0.581008
X	139033326-139033403	ENSBTAG00000014932	ARSE	Exon	0.0322581	0.875	-0.842742
X	128885531-128885617	ENSBTAG00000038630	KLHL34	Exon	0.857143	0	0.857143
X	21139168-21139213	ENSBTAG00000021413	ZIC3	Exon	0.68	0.0344828	0.645517
X	57584179-57584605	ENSBTAG00000032450		Exon	0.597701	0.190476	0.407225
Intron
Chr	DMR_region	Gene	UCSC_RefGene_Name	Located element	Methylation level: Bull1	Methylation level: Bull2	Methylation difference
1	95111055-95111278	ENSBTAG00000031802	SPATA16	Intron	0.714286	0.213115	0.501171
1	59461577-59461667	ENSBTAG00000011928	ZBTB20	Intron	0.787879	0.329897	0.457982
1	155714466-155714782	ENSBTAG00000009942	PLCL2	Intron	0.723404	0.325503	0.397901
2	135819288-135819428	ENSBTAG00000038945	PADI6	Intron	0.166667	0.983871	-0.817204
2	107556215-107556271	ENSBTAG00000013990	WNT6	Intron	0.833333	0	0.833333
2	135610305-135610472	ENSBTAG00000000684	ARHGEF10L	Intron	0.666667	0.08	0.586667
2	43529931-43530522	ENSBTAG00000033143		Intron	0.677686	0.238994	0.438692
2	43529931-43530522	ENSBTAG00000033143		Intron	0.677686	0.238994	0.438692
2	43529931-43530522	ENSBTAG00000033143		Intron	0.677686	0.238994	0.438692
2	136068894-136069193	ENSBTAG00000003403	PADI2	Intron	0.703704	0.311203	0.392501
2	108195035-108195481	ENSBTAG00000020539	CHPF	Intron	0.582822	0.197531	0.385291
2	136233745-136233972	ENSBTAG00000003822	CROCC	Intron	0.518519	0.186813	0.331706
3	12286676-120286882	ENSBTAG00000003593	ANKMY1	Intron	0.761194	0.155172	0.606022
3	107139153-107139470	ENSBTAG00000046807		Intron	0.72549	0.207547	0.517943
3	107139153-107139470	ENSBTAG00000046807		Intron	0.72549	0.207547	0.517943
3	87841775-87841881	ENSBTAG00000004037	JUN	Intron	0.547009	0.0344828	0.512526
3	12776158-120776570	ENSBTAG00000014132	SNED1	Intron	0.685039	0.227848	0.457191
3	12776158-120776570	ENSBTAG00000014132	SNED1	Intron	0.685039	0.227848	0.457191
3	12776158-120776570	ENSBTAG00000014132	SNED1	Intron	0.685039	0.227848	0.457191
3	12776158-120776570	ENSBTAG00000014132	SNED1	Intron	0.685039	0.227848	0.457191
4	114773217-114774008	ENSBTAG00000003019	CRYGN	Intron	0.374233	0.829268	-0.455035
4	62385123-62385336	ENSBTAG00000005785	DPY19L1	Intron	1	0.00606061	0.993939
4	61197106-61197232	ENSBTAG00000009218	ANLN	Intron	0.813008	0.208333	0.604675
4	114522896-114523304	ENSBTAG00000011120	GBX1	Intron	0.7	0.319149	0.380851
4	12453447-120453748	ENSBTAG00000037649	VIPR2	Intron	0.64876	0.287234	0.361526
4	117353187-117353396	ENSBTAG00000047979		Intron	0.630252	0.28	0.350252
4	4669439-4669698	ENSBTAG00000023806		Intron	0.563107	0.233766	0.329341
5	119446798-119446891	ENSBTAG00000022986	FAM19A5	Intron	0.87234	0.0588235	0.813516
6	116822628-116822819	ENSBTAG00000014058	LDB2	Intron	0.438679	0.871287	-0.432608
6	12105215-12105605	ENSBTAG00000004574	UGT8	Intron	0.347222	0.77907	-0.431848
6	108439004-108439288	ENSBTAG00000006683	ZFYVE28	Intron	0.360656	0.886792	-0.526136
6	108696436-108696518	ENSBTAG00000017296	POLN	Intron	0.419355	0.861386	-0.442031
6	74149935-74150194	ENSBTAG00000019368	IGFBP7	Intron	0.774074	0.130952	0.643122
6	102600812-102600874	ENSBTAG00000003959	ARHGAP24	Intron	0.816667	0.232558	0.584109
6	107227536-107227632	ENSBTAG00000005711		Intron	0.616667	0.134615	0.482052
6	106824431-106824524	ENSBTAG00000005711		Intron	0.574627	0.198758	0.375869
7	12905558-12905667	ENSBTAG00000006064	C19orf57	Intron	0.153846	0.92	-0.766154
7	71019015-71019264	ENSBTAG00000008916	CYFIP2	Intron	0.226415	0.564706	-0.338291
7	71019015-71019264	ENSBTAG00000008916	CYFIP2	Intron	0.226415	0.564706	-0.338291
7	73797360-73797477	ENSBTAG00000010341	PWWP2A	Intron	0.875	0	0.875
7	95457729-95457857	ENSBTAG00000017599	NR2F1	Intron	0.85	0	0.85
7	95457729-95457857	ENSBTAG00000017599	NR2F1	Intron	0.85	0	0.85
7	21423429-21423570	ENSBTAG00000006619	MATK	Intron	0.761905	0.0555556	0.706349
7	5252671-5253046	ENSBTAG00000025775	INSL3	Intron	0.83815	0.321429	0.516721
7	20821457-20821749	ENSBTAG00000038464	PLIN5	Intron	0.697917	0.241071	0.456846
7	6527621-65028056	ENSBTAG00000014395	GLRA1	Intron	0.692857	0.346535	0.346322
7	109092102-109092169	ENSBTAG00000016515	EFNA5	Intron	0.697183	0.355422	0.341761
8	112966036-112966149	ENSBTAG00000008685	TRAPPC12	Intron	0.79661	0.296296	0.500314
8	11413368-110414128	ENSBTAG00000015936	BRINP1	Intron	0.647541	0.309735	0.337806
9	103874516-103874752	ENSBTAG00000005557	AFDN	Intron	0.271605	0.639785	-0.36818
10	101043012-101043191	ENSBTAG00000019355	KCNK10	Intron	0.0410959	0.614286	-0.57319
10	86036233-86036412	ENSBTAG00000014633	ABCD4	Intron	0.384615	0.945205	-0.56059
10	86192675-86193186	ENSBTAG00000021957	LTBP2	Intron	0.333333	0.90625	-0.572917
10	15627977-15628091	ENSBTAG00000012365		Intron	0.714286	0	0.714286
10	9069962-90070204	ENSBTAG00000012106	ADCK1	Intron	0.673913	0.125	0.548913
10	102021291-102021453	ENSBTAG00000046684		Intron	0.606383	0.0993377	0.507045
11	98466263-98466461	ENSBTAG00000015375	SH2D3C	Intron	0.0227273	0.580645	-0.557918
11	106410346-106410556	ENSBTAG00000016148		Intron	0.0877193	1	-0.912281
11	15377564-15377883	ENSBTAG00000033010	TTC27	Intron	0.362637	0.67052	-0.307883
11	103950781-103950814	ENSBTAG00000023933	SEC16A	Intron	0.96	0	0.96
11	3729650-37030108	ENSBTAG00000006995	SPTBN1	Intron	0.888889	0	0.888889
12	89567176-89567459	ENSBTAG00000007298	TEX29	Intron	0.916667	0.190476	0.726191
12	88668675-88669181	ENSBTAG00000012019	IRS2	Intron	0.691176	0.0361446	0.655031
12	88668675-88669181	ENSBTAG00000012019	IRS2	Intron	0.691176	0.0361446	0.655031
12	21769358-21769615	ENSBTAG00000011654		Intron	0.748428	0.339623	0.408805
13	78694855-78694930	ENSBTAG00000008969	SLC9A8	Intron	0.220339	0.725	-0.504661
13	17551374-17551737	ENSBTAG00000020892	IL2RA	Intron	0.282051	0.609375	-0.327324
13	17551374-17551737	ENSBTAG00000020892	IL2RA	Intron	0.282051	0.609375	-0.327324
13	61817123-61817236	ENSBTAG00000006526	BCL2L1	Intron	0.647059	0.0212766	0.625782
13	74373676-74374080	ENSBTAG00000011283	RBPJL	Intron	0.630631	0.306452	0.324179
14	83899259-83899488	ENSBTAG00000013369	COL14A1	Intron	0.13913	0.573034	-0.433904
14	65816124-65816808	ENSBTAG00000046358	PABPC1	Intron	0.781053	0.0102041	0.770849
14	83953172-83953251	ENSBTAG00000013369	COL14A1	Intron	0.594771	0.11215	0.482621
15	84900195-84900329	ENSBTAG00000012229		Intron	0.415842	0.722222	-0.30638
15	84335831-84336014	ENSBTAG00000012820	STX3	Intron	1	0.222222	0.777778
16	1830278-1830456	ENSBTAG00000004641	PLEKHA6	Intron	0.25	0.825	-0.575
16	1830278-1830456	ENSBTAG00000004641	PLEKHA6	Intron	0.25	0.825	-0.575
16	30669141-30669323	ENSBTAG00000021880	COQ8A	Intron	0.272727	0.875	-0.602273
16	47952462-47952624	ENSBTAG00000024525	HES3	Intron	0.494253	0.802469	-0.308216
16	81428908-81428977	ENSBTAG00000047274	KIF21B	Intron	0.931035	0	0.931035
16	81610115-81610410	ENSBTAG00000046177	IGFN1	Intron	0.567568	0.0309278	0.53664
16	3245475-3245810	ENSBTAG00000007693	SLC45A3	Intron	0.564516	0.0555556	0.50896
16	70977570-70977722	ENSBTAG00000004789	LGR6	Intron	0.765957	0.325397	0.44056
17	71417814-71417887	ENSBTAG00000007424	LIF	Intron	0.133333	0.559322	-0.425989
17	64822205-64822357	ENSBTAG00000018108	PXN	Intron	0.868421	0.230769	0.637652
17	47674484-47674691	ENSBTAG00000009797	RIMBP2	Intron	0.49505	0.118182	0.376868
18	62506133-62506255	ENSBTAG00000015950	ISOC2	Intron	0.292683	0.825397	-0.532714
18	57018094-57018377	ENSBTAG00000011083	POLD1	Intron	0.438679	0.81295	-0.374271
18	57018094-57018377	ENSBTAG00000011083	POLD1	Intron	0.438679	0.81295	-0.374271
18	63680471-63680827	ENSBTAG00000013247	NLRP5	Intron	0.198473	0.514286	-0.315813
18	56953026-56953536	ENSBTAG00000039935	KCNC3	Intron	0.25	0.558442	-0.308442
18	13942489-13942579	ENSBTAG00000012059	MVD	Intron	0.2	0.984615	-0.784615
18	18174530-18174728	ENSBTAG00000017397	ZNF423	Intron	0.037037	0.942029	-0.904992
18	62649011-62649225	ENSBTAG00000003644	HSPBP1	Intron	0.21875	0.746988	-0.528238
18	62506593-62506760	ENSBTAG00000015950	ISOC2	Intron	0.836066	0.04	0.796066
18	6167565-6167649	ENSBTAG00000015894	WWOX	Intron	0.9	0.181818	0.718182
18	62791169-62791390	ENSBTAG00000030393	RDH13	Intron	0.60396	0.150442	0.453518
18	25739759-25740266	ENSBTAG00000006221	ADGRG3	Intron	0.683168	0.257143	0.426025
18	25739759-25740266	ENSBTAG00000006221	ADGRG3	Intron	0.683168	0.257143	0.426025
18	5576626-55076805	ENSBTAG00000021191	EHD2	Intron	0.613445	0.224599	0.388846
19	53868139-53869402	ENSBTAG00000006280	RBFOX3	Intron	1	0.00826446	0.991736
19	5793268-57093307	ENSBTAG00000010809	HID1	Intron	0.941176	0	0.941176
19	45246078-45246329	ENSBTAG00000013534	GFAP	Intron	0.798867	0.056338	0.742529
19	45246078-45246329	ENSBTAG00000013534	GFAP	Intron	0.798867	0.056338	0.742529
19	53960403-53960516	ENSBTAG00000006277	ENGASE	Intron	0.791667	0.188679	0.602988
19	2781365-27081627	ENSBTAG00000004915		Intron	0.5625	0	0.5625
19	62394704-62394929	ENSBTAG00000010637	ARSG	Intron	0.722628	0.256098	0.46653
19	27758575-27758737	ENSBTAG00000019242	CHRNB1	Intron	0.75	0.309524	0.440476
19	27758575-27758737	ENSBTAG00000019242	CHRNB1	Intron	0.75	0.309524	0.440476
19	62118746-62118936	ENSBTAG00000006896	ABCA9	Intron	0.752294	0.346535	0.405759
19	32833231-32833399	ENSBTAG00000007866		Intron	0.662921	0.269663	0.393258
20	9221308-9221412	ENSBTAG00000001962	MRPS27	Intron	0.430168	0.767296	-0.337128
20	1890957-1891391	ENSBTAG00000014612	DOCK2	Intron	0.263889	0.587156	-0.323267
20	71287850-71288111	ENSBTAG00000012559	SLC6A18	Intron	0	0.908046	-0.908046
20	14553607-14553702	ENSBTAG00000000037	CWC27	Intron	0.775	0.242424	0.532576
20	9792077-9792224	ENSBTAG00000047486	CARTPT	Intron	0.636364	0.107143	0.529221
20	71827181-71827305	ENSBTAG00000026527	AHRR	Intron	0.88	0.391304	0.488696
21	65843889-65844118	ENSBTAG00000018019	BCL11B	Intron	0.120968	0.5	-0.379032
21	6768719-6768909	ENSBTAG00000019823	ADAMTS17	Intron	0.403846	0.764706	-0.36086
21	6768719-6768909	ENSBTAG00000019823	ADAMTS17	Intron	0.403846	0.764706	-0.36086
21	7776946-7777213	ENSBTAG00000011752	SYNM	Intron	0.279503	0.92126	-0.641757
21	26461231-26461373	ENSBTAG00000020023		Intron	0.58427	0.142857	0.441413
21	69426541-69426731	ENSBTAG00000026893	EXOC3L4	Intron	0.711268	0.346369	0.364899
21	71355839-71356273	ENSBTAG00000046364		Intron	0.640719	0.327586	0.313133
21	71355839-71356273	ENSBTAG00000047606	MTA1	Intron	0.640719	0.327586	0.313133
21	8421322-8421914	ENSBTAG00000020514		Intron	0.682609	0.379592	0.303017
22	7711012-7711149	ENSBTAG00000003952	FBXL2	Intron	0.347222	0.731707	-0.384485
22	54149991-54150256	ENSBTAG00000031340	SLC6A20	Intron	0.147727	0.606061	-0.458334
22	54149991-54150256	ENSBTAG00000031340	SLC6A20	Intron	0.147727	0.606061	-0.458334
22	59491304-59491589	ENSBTAG00000003237	IQSEC1	Intron	0.0722892	0.760563	-0.688274
22	49701747-49701764	ENSBTAG00000034796	TEX264	Intron	0.944444	0	0.944444
22	56776038-56776491	ENSBTAG00000001814	PLXND1	Intron	0.809524	0.0211268	0.788397
22	57814167-57814298	ENSBTAG00000031115		Intron	0.985915	0.234043	0.751872
22	12791164-12791371	ENSBTAG00000009774		Intron	0.666667	0	0.666667
22	60576299-60576397	ENSBTAG00000014380	MCM2	Intron	0.783784	0.121212	0.662572
22	6083673-6084092	ENSBTAG00000007438	STT3B	Intron	0.651515	0.0149254	0.63659
23	7206595-7206881	ENSBTAG00000015730	HLA-DMA	Intron	0.288889	0.684211	-0.395322
23	27405625-27405882	ENSBTAG00000013525	C6orf25	Intron	0.12	0.568627	-0.448627
24	62123885-62124008	ENSBTAG00000007723	KDSR	Intron	0.798387	0.242857	0.55553
25	37000849-37001435	ENSBTAG00000038074	GJC3	Intron	0.240506	0.57732	-0.336814
25	42539566-42539647	ENSBTAG00000046142	PRKAR1B	Intron	0	0.942029	-0.942029
25	1522288-1522509	ENSBTAG00000009535	RPS2	Intron	0.812183	0	0.812183
25	1522288-1522509	ENSBTAG00000009535	RPS2	Intron	0.812183	0	0.812183
25	33751118-33751328	ENSBTAG00000044083	LIMK1	Intron	0.906977	0.111111	0.795866
25	41674758-41674893	ENSBTAG00000002474	MAD1L1	Intron	0.93617	0.153846	0.782324
25	3565381-35065636	ENSBTAG00000005448		Intron	0.651685	0.0769231	0.574762
25	1082673-1083054	ENSBTAG00000014126		Intron	0.617977	0.0694444	0.548533
25	39776901-39777004	ENSBTAG00000019310	FOXK1	Intron	0.631579	0.153846	0.477733
26	25785527-25785832	ENSBTAG00000045740		Intron	0.324841	0.625	-0.300159
26	44895823-44896065	ENSBTAG00000003397	CTBP2	Intron	0.873016	0.398305	0.474711
26	44895823-44896065	ENSBTAG00000003397	CTBP2	Intron	0.873016	0.398305	0.474711
26	35282693-35283021	ENSBTAG00000004899	ABLIM1	Intron	0.511278	0.175926	0.335352
27	35916968-35917014	ENSBTAG00000027625	SFRP1	Intron	0	0.444444	-0.444444
27	42253375-42253499	ENSBTAG00000047930	UBE2E2	Intron	0.414634	0.779412	-0.364778
27	13514314-13514597	ENSBTAG00000008886	STOX2	Intron	0.379747	0.827381	-0.447634
27	41731308-41731509	ENSBTAG00000017802	THRB	Intron	0.121212	0.645833	-0.524621
28	39482615-39482945	ENSBTAG00000001231	CDHR1	Intron	0.0666667	0.447154	-0.380487
28	39482615-39482945	ENSBTAG00000001231	CDHR1	Intron	0.0666667	0.447154	-0.380487
29	1993988-1994354	ENSBTAG00000004081	FAT3	Intron	0.357771	0.739583	-0.381812
29	40858251-40858486	ENSBTAG00000013942	DAGLA	Intron	0.149351	0.524138	-0.374787
29	43080362-43080414	ENSBTAG00000017181	MACROD1	Intron	0.0666667	0.975	-0.908333
29	50980671-50980738	ENSBTAG00000011249	MOB2	Intron	0.266667	0.946903	-0.680236
29	43636415-43636827	ENSBTAG00000001035	SF1	Intron	0.857143	0.0172414	0.839902
29	50896714-50896847	ENSBTAG00000030999	DUSP8	Intron	0.631579	0.0338983	0.597681
29	50896714-50896847	ENSBTAG00000030999	DUSP8	Intron	0.631579	0.0338983	0.597681
29	50896714-50896847	ENSBTAG00000047914	CDHR5	Intron	0.631579	0.0338983	0.597681
29	26289974-26290151	ENSBTAG00000020257	PTPN5	Intron	0.704545	0.298701	0.405844
29	26289974-26290151	ENSBTAG00000020257	PTPN5	Intron	0.704545	0.298701	0.405844
29	43662874-43663041	ENSBTAG00000002095	MEN1	Intron	0.681818	0.333333	0.348485
