# Supplementary material for: Divergence Analyses of Sperm DNA Methylomes between Monozygotic Twin AI Bulls
Source: Epigenomes. 2019 Sep 26;3(4):21. doi: 10.3390/epigenomes3040021 (PMC8594723; doi:10.3390/epigenomes3040021)
Supplement: Supplementary file 1 [file epigenomes-03-00021-s001.zip › epigenomes-554220-suppl-final/Supplementary Table 5.xlsx]

## Sheet: Table S5. DMR ontology
Supplementary Table 5. Enriched GO terms of differentially methylated genes in promoter & 5'UTR and exon & 3'UTR. "Count" indicates the number of genes for the correponding term; "P-value" indictes the P-value of Fisher's exact test; "Benjamini" indicates a corrected P-value using Benjamini and Hochberg FDR corrected method to detect the significant terms. GO terms was significantly enriched with…
Promoter & 5'UTR
Term	Count	P-value	FDR (Benjamini)	Genes
sex differentiation	6	2.86e-06	0.00475231	ENSBTAG00000011234|ENSBTAG00000022255|ENSBTAG00000001035|ENSBTAG00000004838|ENSBTAG00000015361|ENSBTAG00000006526
cell junction	10	9.33e-06	0.00775215	ENSBTAG00000019611|ENSBTAG00000018255|ENSBTAG00000003891|ENSBTAG00000015713|ENSBTAG00000038074|ENSBTAG00000013406|ENSBTAG00000022020|ENSBTAG00000046054|ENSBTAG00000009535|ENSBTAG00000018463
gonad development	5	1.78e-05	0.00822233	ENSBTAG00000022255|ENSBTAG00000004838|ENSBTAG00000006526|ENSBTAG00000011234|ENSBTAG00000001035
development of primary sexual characteristics	5	1.98e-05	0.00822233	ENSBTAG00000022255|ENSBTAG00000004838|ENSBTAG00000006526|ENSBTAG00000011234|ENSBTAG00000001035
cellular response to ionizing radiation	3	0.000122004	0.0405543	ENSBTAG00000046054|ENSBTAG00000015713|ENSBTAG00000006526
Leydig cell differentiation	2	0.000351747	0.056048	ENSBTAG00000022255|ENSBTAG00000001035
cellular response to gamma radiation	2	0.000351747	0.056048	ENSBTAG00000015713|ENSBTAG00000006526
reproductive process	8	0.000411183	0.056048	ENSBTAG00000025442|ENSBTAG00000011234|ENSBTAG00000038606|ENSBTAG00000022255|ENSBTAG00000006526|ENSBTAG00000004838|ENSBTAG00000015361|ENSBTAG00000001035
reproduction	8	0.00041667	0.056048	ENSBTAG00000025442|ENSBTAG00000011234|ENSBTAG00000038606|ENSBTAG00000022255|ENSBTAG00000006526|ENSBTAG00000004838|ENSBTAG00000015361|ENSBTAG00000001035
male sex determination	2	0.000451198	0.056048	ENSBTAG00000022255|ENSBTAG00000001035
focal adhesion	5	0.000482409	0.056048	ENSBTAG00000018255|ENSBTAG00000013406|ENSBTAG00000018463|ENSBTAG00000009535|ENSBTAG00000046054
cell-substrate adherens junction	5	0.000494677	0.056048	ENSBTAG00000018255|ENSBTAG00000013406|ENSBTAG00000018463|ENSBTAG00000009535|ENSBTAG00000046054
developmental process involved in reproduction	6	0.000509747	0.056048	ENSBTAG00000011234|ENSBTAG00000022255|ENSBTAG00000001035|ENSBTAG00000004838|ENSBTAG00000015361|ENSBTAG00000006526
cell-substrate junction	5	0.000519917	0.056048	ENSBTAG00000018255|ENSBTAG00000013406|ENSBTAG00000018463|ENSBTAG00000009535|ENSBTAG00000046054
reproductive structure development	5	0.000559581	0.056048	ENSBTAG00000022255|ENSBTAG00000004838|ENSBTAG00000006526|ENSBTAG00000011234|ENSBTAG00000001035
cell cortex part	3	0.000565212	0.056048	ENSBTAG00000018255|ENSBTAG00000006995|ENSBTAG00000021822
reproductive system development	5	0.000573295	0.056048	ENSBTAG00000022255|ENSBTAG00000004838|ENSBTAG00000006526|ENSBTAG00000011234|ENSBTAG00000001035
male gonad development	3	0.000770782	0.0682633	ENSBTAG00000022255|ENSBTAG00000006526|ENSBTAG00000001035
development of primary male sexual characteristics	3	0.000816865	0.0682633	ENSBTAG00000022255|ENSBTAG00000006526|ENSBTAG00000001035
sex determination	2	0.00082146	0.0682633	ENSBTAG00000022255|ENSBTAG00000001035
adherens junction	5	0.0010057	0.0795936	ENSBTAG00000018255|ENSBTAG00000013406|ENSBTAG00000018463|ENSBTAG00000009535|ENSBTAG00000046054
anchoring junction	5	0.0012091	0.089693	ENSBTAG00000018255|ENSBTAG00000013406|ENSBTAG00000018463|ENSBTAG00000009535|ENSBTAG00000046054
male sex differentiation	3	0.00124938	0.089693	ENSBTAG00000022255|ENSBTAG00000006526|ENSBTAG00000001035
enzyme binding	9	0.00129521	0.089693	ENSBTAG00000006995|ENSBTAG00000025442|ENSBTAG00000011234|ENSBTAG00000022255|ENSBTAG00000000911|ENSBTAG00000039695|ENSBTAG00000009535|ENSBTAG00000025775|ENSBTAG00000006526
cytokinesis	3	0.00137611	0.0914839	ENSBTAG00000046054|ENSBTAG00000006995|ENSBTAG00000006526
Exon & 3'UTR
Term	Count	P-value	FDR (Benjamini)	Genes
cell differentiation	34	2.49e-06	0.00657939	ENSBTAG00000008389|ENSBTAG00000002095|ENSBTAG00000013346|ENSBTAG00000011802|ENSBTAG00000021692|ENSBTAG00000006526|ENSBTAG00000013525|ENSBTAG00000020957|ENSBTAG00000018019|ENSBTAG00000015908|ENSBTAG00000011234|ENSBTAG00000005382|ENSBTAG00000021191|ENSBTAG00000031277|ENSBTAG00000013990|ENSBTAG00000001035|ENSBTAG00000018463|ENSBTAG00000011598|ENSBTAG00000008134|ENSBTAG00000003397|ENSBTAG00000044083|…
single-multicellular organism process	43	1.55e-05	0.0177802	ENSBTAG00000007933|ENSBTAG00000006995|ENSBTAG00000008389|ENSBTAG00000002095|ENSBTAG00000038606|ENSBTAG00000013346|ENSBTAG00000047486|ENSBTAG00000011802|ENSBTAG00000003822|ENSBTAG00000021413|ENSBTAG00000021692|ENSBTAG00000006526|ENSBTAG00000013525|ENSBTAG00000020957|ENSBTAG00000000809|ENSBTAG00000018019|ENSBTAG00000015908|ENSBTAG00000017956|ENSBTAG00000011234|ENSBTAG00000019242|ENSBTAG00000025775|…
cellular developmental process	34	2.1e-05	0.0177802	ENSBTAG00000008389|ENSBTAG00000002095|ENSBTAG00000013346|ENSBTAG00000011802|ENSBTAG00000021692|ENSBTAG00000006526|ENSBTAG00000013525|ENSBTAG00000020957|ENSBTAG00000018019|ENSBTAG00000015908|ENSBTAG00000011234|ENSBTAG00000005382|ENSBTAG00000021191|ENSBTAG00000031277|ENSBTAG00000013990|ENSBTAG00000001035|ENSBTAG00000018463|ENSBTAG00000011598|ENSBTAG00000008134|ENSBTAG00000003397|ENSBTAG00000044083|…
single-organism developmental process	42	3.1e-05	0.0177802	ENSBTAG00000007933|ENSBTAG00000008389|ENSBTAG00000002095|ENSBTAG00000013346|ENSBTAG00000011802|ENSBTAG00000021413|ENSBTAG00000021692|ENSBTAG00000006526|ENSBTAG00000013525|ENSBTAG00000020957|ENSBTAG00000000809|ENSBTAG00000018019|ENSBTAG00000015908|ENSBTAG00000017956|ENSBTAG00000011234|ENSBTAG00000005382|ENSBTAG00000021191|ENSBTAG00000015361|ENSBTAG00000031277|ENSBTAG00000013990|ENSBTAG00000001035|…
developmental process	42	3.76e-05	0.0177802	ENSBTAG00000007933|ENSBTAG00000008389|ENSBTAG00000002095|ENSBTAG00000013346|ENSBTAG00000011802|ENSBTAG00000021413|ENSBTAG00000021692|ENSBTAG00000006526|ENSBTAG00000013525|ENSBTAG00000020957|ENSBTAG00000000809|ENSBTAG00000018019|ENSBTAG00000015908|ENSBTAG00000017956|ENSBTAG00000011234|ENSBTAG00000005382|ENSBTAG00000021191|ENSBTAG00000015361|ENSBTAG00000031277|ENSBTAG00000013990|ENSBTAG00000001035|…
multicellular organism development	36	4.5e-05	0.0177802	ENSBTAG00000007933|ENSBTAG00000008389|ENSBTAG00000011598|ENSBTAG00000013346|ENSBTAG00000011802|ENSBTAG00000021413|ENSBTAG00000015361|ENSBTAG00000006526|ENSBTAG00000013525|ENSBTAG00000020957|ENSBTAG00000000809|ENSBTAG00000018019|ENSBTAG00000015908|ENSBTAG00000017956|ENSBTAG00000011234|ENSBTAG00000021692|ENSBTAG00000031277|ENSBTAG00000013990|ENSBTAG00000001035|ENSBTAG00000018463|ENSBTAG00000006841|…
cell junction	15	4.72e-05	0.0177802	ENSBTAG00000020957|ENSBTAG00000005353|ENSBTAG00000019611|ENSBTAG00000038074|ENSBTAG00000018255|ENSBTAG00000019242|ENSBTAG00000026428|ENSBTAG00000044083|ENSBTAG00000013406|ENSBTAG00000003397|ENSBTAG00000001204|ENSBTAG00000022020|ENSBTAG00000046054|ENSBTAG00000009535|ENSBTAG00000018463
regulation of transcription from RNA polymerase II promoter	21	5.83e-05	0.0190224	ENSBTAG00000016169|ENSBTAG00000021187|ENSBTAG00000046122|ENSBTAG00000008389|ENSBTAG00000020601|ENSBTAG00000011598|ENSBTAG00000011283|ENSBTAG00000002095|ENSBTAG00000037757|ENSBTAG00000003397|ENSBTAG00000011234|ENSBTAG00000013346|ENSBTAG00000020957|ENSBTAG00000016920|ENSBTAG00000025329|ENSBTAG00000018828|ENSBTAG00000031277|ENSBTAG00000021413|ENSBTAG00000016030|ENSBTAG00000018019|ENSBTAG00000021692
anatomical structure development	39	7.29e-05	0.0190224	ENSBTAG00000007933|ENSBTAG00000008389|ENSBTAG00000002095|ENSBTAG00000013346|ENSBTAG00000011802|ENSBTAG00000021413|ENSBTAG00000021692|ENSBTAG00000006526|ENSBTAG00000013525|ENSBTAG00000020957|ENSBTAG00000000809|ENSBTAG00000018019|ENSBTAG00000015908|ENSBTAG00000017956|ENSBTAG00000011234|ENSBTAG00000021191|ENSBTAG00000015361|ENSBTAG00000031277|ENSBTAG00000013990|ENSBTAG00000001035|ENSBTAG00000018463|…
cell development	20	7.38e-05	0.0190224	ENSBTAG00000016169|ENSBTAG00000013525|ENSBTAG00000020957|ENSBTAG00000013534|ENSBTAG00000018019|ENSBTAG00000008134|ENSBTAG00000018255|ENSBTAG00000021187|ENSBTAG00000002095|ENSBTAG00000011234|ENSBTAG00000044083|ENSBTAG00000013346|ENSBTAG00000019242|ENSBTAG00000016920|ENSBTAG00000031277|ENSBTAG00000014922|ENSBTAG00000016030|ENSBTAG00000018463|ENSBTAG00000021692|ENSBTAG00000006526
protein binding	46	7.93e-05	0.0190224	ENSBTAG00000003397|ENSBTAG00000006995|ENSBTAG00000008389|ENSBTAG00000002095|ENSBTAG00000020601|ENSBTAG00000011802|ENSBTAG00000012059|ENSBTAG00000018828|ENSBTAG00000003822|ENSBTAG00000025320|ENSBTAG00000025775|ENSBTAG00000006526|ENSBTAG00000020957|ENSBTAG00000019611|ENSBTAG00000011234|ENSBTAG00000026428|ENSBTAG00000021191|ENSBTAG00000015361|ENSBTAG00000031277|ENSBTAG00000038464|ENSBTAG00000013990|…
transcription from RNA polymerase II promoter	21	9.45e-05	0.0207727	ENSBTAG00000016169|ENSBTAG00000021187|ENSBTAG00000046122|ENSBTAG00000008389|ENSBTAG00000020601|ENSBTAG00000011598|ENSBTAG00000011283|ENSBTAG00000002095|ENSBTAG00000037757|ENSBTAG00000003397|ENSBTAG00000011234|ENSBTAG00000013346|ENSBTAG00000020957|ENSBTAG00000016920|ENSBTAG00000025329|ENSBTAG00000018828|ENSBTAG00000031277|ENSBTAG00000021413|ENSBTAG00000016030|ENSBTAG00000018019|ENSBTAG00000021692
system development	32	0.000138482	0.0281012	ENSBTAG00000007933|ENSBTAG00000008389|ENSBTAG00000011598|ENSBTAG00000013346|ENSBTAG00000021413|ENSBTAG00000015361|ENSBTAG00000006526|ENSBTAG00000013525|ENSBTAG00000046122|ENSBTAG00000000809|ENSBTAG00000018019|ENSBTAG00000015908|ENSBTAG00000011234|ENSBTAG00000021692|ENSBTAG00000031277|ENSBTAG00000013990|ENSBTAG00000001035|ENSBTAG00000018463|ENSBTAG00000006841|ENSBTAG00000008134|ENSBTAG00000038074|…
intermediate filament organization	3	0.000151235	0.0284971	ENSBTAG00000013534|ENSBTAG00000018463|ENSBTAG00000005353
adherens junction	9	0.000163902	0.0284971	ENSBTAG00000005353|ENSBTAG00000018255|ENSBTAG00000026428|ENSBTAG00000044083|ENSBTAG00000013406|ENSBTAG00000001204|ENSBTAG00000046054|ENSBTAG00000009535|ENSBTAG00000018463
cell fate commitment	7	0.000182565	0.0284971	ENSBTAG00000018019|ENSBTAG00000021187|ENSBTAG00000011598|ENSBTAG00000016920|ENSBTAG00000013990|ENSBTAG00000016030|ENSBTAG00000021692
positive regulation of cellular process	36	0.000183643	0.0284971	ENSBTAG00000006995|ENSBTAG00000002095|ENSBTAG00000038606|ENSBTAG00000013346|ENSBTAG00000047486|ENSBTAG00000012059|ENSBTAG00000011283|ENSBTAG00000021413|ENSBTAG00000021692|ENSBTAG00000006526|ENSBTAG00000013869|ENSBTAG00000020957|ENSBTAG00000018019|ENSBTAG00000011234|ENSBTAG00000026428|ENSBTAG00000021191|ENSBTAG00000025775|ENSBTAG00000031277|ENSBTAG00000038464|ENSBTAG00000013990|ENSBTAG00000015361|…
positive regulation of blood pressure	3	0.0001953	0.0286223	ENSBTAG00000021187|ENSBTAG00000047486|ENSBTAG00000038606
multicellular organismal process	46	0.000220536	0.0292873	ENSBTAG00000007933|ENSBTAG00000006995|ENSBTAG00000008389|ENSBTAG00000002095|ENSBTAG00000038606|ENSBTAG00000013346|ENSBTAG00000047486|ENSBTAG00000011802|ENSBTAG00000003822|ENSBTAG00000021413|ENSBTAG00000021692|ENSBTAG00000006526|ENSBTAG00000013525|ENSBTAG00000020957|ENSBTAG00000000809|ENSBTAG00000018019|ENSBTAG00000015908|ENSBTAG00000017956|ENSBTAG00000011234|ENSBTAG00000019242|ENSBTAG00000025775|…
anchoring junction	9	0.000222042	0.0292873	ENSBTAG00000005353|ENSBTAG00000018255|ENSBTAG00000026428|ENSBTAG00000044083|ENSBTAG00000013406|ENSBTAG00000001204|ENSBTAG00000046054|ENSBTAG00000009535|ENSBTAG00000018463
developmental process involved in reproduction	10	0.000277153	0.0341733	ENSBTAG00000020957|ENSBTAG00000014922|ENSBTAG00000008389|ENSBTAG00000011234|ENSBTAG00000013346|ENSBTAG00000016920|ENSBTAG00000031277|ENSBTAG00000001035|ENSBTAG00000015361|ENSBTAG00000006526
embryonic morphogenesis	10	0.000284994	0.0341733	ENSBTAG00000020957|ENSBTAG00000000809|ENSBTAG00000021187|ENSBTAG00000011598|ENSBTAG00000016920|ENSBTAG00000021413|ENSBTAG00000031277|ENSBTAG00000011802|ENSBTAG00000013990|ENSBTAG00000016030
anatomical structure morphogenesis	23	0.00031662	0.036315	ENSBTAG00000011598|ENSBTAG00000011802|ENSBTAG00000021413|ENSBTAG00000021692|ENSBTAG00000006526|ENSBTAG00000013525|ENSBTAG00000046122|ENSBTAG00000000809|ENSBTAG00000018019|ENSBTAG00000015908|ENSBTAG00000021191|ENSBTAG00000031277|ENSBTAG00000013990|ENSBTAG00000008134|ENSBTAG00000044083|ENSBTAG00000020957|ENSBTAG00000016030|ENSBTAG00000016169|ENSBTAG00000014922|ENSBTAG00000018255|ENSBTAG00000021187|…
anatomical structure formation involved in morphogenesis	14	0.00037081	0.0378627	ENSBTAG00000016169|ENSBTAG00000013525|ENSBTAG00000020957|ENSBTAG00000000809|ENSBTAG00000018255|ENSBTAG00000015908|ENSBTAG00000011598|ENSBTAG00000021191|ENSBTAG00000046122|ENSBTAG00000011802|ENSBTAG00000046054|ENSBTAG00000016920|ENSBTAG00000013990|ENSBTAG00000021692
animal organ development	25	0.000384698	0.0378627	ENSBTAG00000007933|ENSBTAG00000008389|ENSBTAG00000011598|ENSBTAG00000013346|ENSBTAG00000021413|ENSBTAG00000015361|ENSBTAG00000006526|ENSBTAG00000013525|ENSBTAG00000046122|ENSBTAG00000000809|ENSBTAG00000018019|ENSBTAG00000015908|ENSBTAG00000011234|ENSBTAG00000021692|ENSBTAG00000031277|ENSBTAG00000013990|ENSBTAG00000001035|ENSBTAG00000018463|ENSBTAG00000020957|ENSBTAG00000016030|ENSBTAG00000016169|…
negative regulation of cellular process	32	0.000391542	0.0378627	ENSBTAG00000008389|ENSBTAG00000002095|ENSBTAG00000038606|ENSBTAG00000020601|ENSBTAG00000025329|ENSBTAG00000018828|ENSBTAG00000015361|ENSBTAG00000006526|ENSBTAG00000013869|ENSBTAG00000046122|ENSBTAG00000018019|ENSBTAG00000014599|ENSBTAG00000011234|ENSBTAG00000005382|ENSBTAG00000031277|ENSBTAG00000038464|ENSBTAG00000018463|ENSBTAG00000011598|ENSBTAG00000006841|ENSBTAG00000008134|ENSBTAG00000046358|…
cell-cell signaling	14	0.000392144	0.0378627	ENSBTAG00000020957|ENSBTAG00000013534|ENSBTAG00000046122|ENSBTAG00000008134|ENSBTAG00000018255|ENSBTAG00000011598|ENSBTAG00000011234|ENSBTAG00000026428|ENSBTAG00000038606|ENSBTAG00000019242|ENSBTAG00000047486|ENSBTAG00000031277|ENSBTAG00000013990|ENSBTAG00000031340
positive regulation of RNA metabolic process	16	0.000423846	0.0378627	ENSBTAG00000020957|ENSBTAG00000018019|ENSBTAG00000021187|ENSBTAG00000011598|ENSBTAG00000037757|ENSBTAG00000046358|ENSBTAG00000011234|ENSBTAG00000013346|ENSBTAG00000016920|ENSBTAG00000025329|ENSBTAG00000011283|ENSBTAG00000031277|ENSBTAG00000021413|ENSBTAG00000013990|ENSBTAG00000016030|ENSBTAG00000021692
negative regulation of transcription from RNA polymerase II promoter	11	0.000428338	0.0378627	ENSBTAG00000016169|ENSBTAG00000046122|ENSBTAG00000021187|ENSBTAG00000002095|ENSBTAG00000011234|ENSBTAG00000003397|ENSBTAG00000020601|ENSBTAG00000016920|ENSBTAG00000025329|ENSBTAG00000018828|ENSBTAG00000031277
regulation of neuron differentiation	8	0.000436842	0.0378627	ENSBTAG00000013534|ENSBTAG00000018019|ENSBTAG00000021187|ENSBTAG00000008134|ENSBTAG00000044083|ENSBTAG00000016920|ENSBTAG00000018463|ENSBTAG00000021692
embryo development	13	0.000444937	0.0378627	ENSBTAG00000020957|ENSBTAG00000000809|ENSBTAG00000021187|ENSBTAG00000011598|ENSBTAG00000046122|ENSBTAG00000016920|ENSBTAG00000021413|ENSBTAG00000031277|ENSBTAG00000011802|ENSBTAG00000013990|ENSBTAG00000018463|ENSBTAG00000016030|ENSBTAG00000006526
negative regulation of RNA metabolic process	14	0.000462567	0.0381329	ENSBTAG00000016169|ENSBTAG00000046122|ENSBTAG00000003397|ENSBTAG00000020601|ENSBTAG00000021187|ENSBTAG00000002095|ENSBTAG00000011234|ENSBTAG00000005382|ENSBTAG00000013346|ENSBTAG00000016920|ENSBTAG00000046358|ENSBTAG00000018828|ENSBTAG00000031277|ENSBTAG00000025329
positive regulation of biological process	37	0.000506162	0.0392723	ENSBTAG00000006995|ENSBTAG00000002095|ENSBTAG00000038606|ENSBTAG00000013346|ENSBTAG00000047486|ENSBTAG00000012059|ENSBTAG00000011283|ENSBTAG00000021413|ENSBTAG00000021692|ENSBTAG00000006526|ENSBTAG00000013869|ENSBTAG00000020957|ENSBTAG00000018019|ENSBTAG00000011234|ENSBTAG00000026428|ENSBTAG00000021191|ENSBTAG00000025775|ENSBTAG00000031277|ENSBTAG00000038464|ENSBTAG00000013990|ENSBTAG00000018463|…
neuron fate commitment	4	0.000506163	0.0392723	ENSBTAG00000016030|ENSBTAG00000021187|ENSBTAG00000021692|ENSBTAG00000018019
negative regulation of biological process	33	0.000619241	0.0466731	ENSBTAG00000008389|ENSBTAG00000002095|ENSBTAG00000038606|ENSBTAG00000020601|ENSBTAG00000047486|ENSBTAG00000025329|ENSBTAG00000018828|ENSBTAG00000015361|ENSBTAG00000006526|ENSBTAG00000013869|ENSBTAG00000020957|ENSBTAG00000018019|ENSBTAG00000014599|ENSBTAG00000011234|ENSBTAG00000005382|ENSBTAG00000031277|ENSBTAG00000038464|ENSBTAG00000018463|ENSBTAG00000011598|ENSBTAG00000006841|ENSBTAG00000008134|…
positive regulation of nucleobase-containing compound metabolic process	17	0.000663646	0.0471096	ENSBTAG00000020957|ENSBTAG00000018019|ENSBTAG00000021187|ENSBTAG00000011598|ENSBTAG00000037757|ENSBTAG00000046358|ENSBTAG00000011234|ENSBTAG00000013346|ENSBTAG00000016920|ENSBTAG00000025329|ENSBTAG00000011283|ENSBTAG00000031277|ENSBTAG00000021413|ENSBTAG00000013990|ENSBTAG00000038606|ENSBTAG00000016030|ENSBTAG00000021692
tissue development	17	0.000683008	0.0471096	ENSBTAG00000016169|ENSBTAG00000007933|ENSBTAG00000020957|ENSBTAG00000046054|ENSBTAG00000000809|ENSBTAG00000018019|ENSBTAG00000018255|ENSBTAG00000021187|ENSBTAG00000011598|ENSBTAG00000046122|ENSBTAG00000011802|ENSBTAG00000021413|ENSBTAG00000031277|ENSBTAG00000016920|ENSBTAG00000013990|ENSBTAG00000018463|ENSBTAG00000016030
reproductive process	13	0.000713989	0.0471096	ENSBTAG00000020957|ENSBTAG00000014922|ENSBTAG00000008389|ENSBTAG00000001035|ENSBTAG00000011234|ENSBTAG00000038606|ENSBTAG00000013346|ENSBTAG00000016920|ENSBTAG00000031277|ENSBTAG00000016030|ENSBTAG00000025046|ENSBTAG00000015361|ENSBTAG00000006526
reproduction	13	0.000727118	0.0471096	ENSBTAG00000020957|ENSBTAG00000014922|ENSBTAG00000008389|ENSBTAG00000001035|ENSBTAG00000011234|ENSBTAG00000038606|ENSBTAG00000013346|ENSBTAG00000016920|ENSBTAG00000031277|ENSBTAG00000016030|ENSBTAG00000025046|ENSBTAG00000015361|ENSBTAG00000006526
negative regulation of transcription, DNA-templated	13	0.000753986	0.0471096	ENSBTAG00000016169|ENSBTAG00000046122|ENSBTAG00000003397|ENSBTAG00000020601|ENSBTAG00000021187|ENSBTAG00000002095|ENSBTAG00000011234|ENSBTAG00000005382|ENSBTAG00000013346|ENSBTAG00000016920|ENSBTAG00000025329|ENSBTAG00000018828|ENSBTAG00000031277
regulation of cell differentiation	15	0.000819847	0.0471096	ENSBTAG00000016169|ENSBTAG00000046122|ENSBTAG00000013534|ENSBTAG00000018019|ENSBTAG00000008134|ENSBTAG00000021187|ENSBTAG00000002095|ENSBTAG00000011234|ENSBTAG00000005382|ENSBTAG00000044083|ENSBTAG00000021191|ENSBTAG00000016920|ENSBTAG00000014922|ENSBTAG00000018463|ENSBTAG00000021692
sequence-specific DNA binding	13	0.000824845	0.0471096	ENSBTAG00000000809|ENSBTAG00000018019|ENSBTAG00000011598|ENSBTAG00000011234|ENSBTAG00000037757|ENSBTAG00000013346|ENSBTAG00000016920|ENSBTAG00000011283|ENSBTAG00000031277|ENSBTAG00000021413|ENSBTAG00000016030|ENSBTAG00000017599|ENSBTAG00000021692
positive regulation of transcription, DNA-templated	15	0.00084581	0.0471096	ENSBTAG00000020957|ENSBTAG00000018019|ENSBTAG00000021187|ENSBTAG00000011598|ENSBTAG00000037757|ENSBTAG00000011234|ENSBTAG00000013346|ENSBTAG00000016920|ENSBTAG00000025329|ENSBTAG00000011283|ENSBTAG00000031277|ENSBTAG00000021413|ENSBTAG00000013990|ENSBTAG00000016030|ENSBTAG00000021692
positive regulation of nucleic acid-templated transcription	15	0.00084581	0.0471096	ENSBTAG00000020957|ENSBTAG00000018019|ENSBTAG00000021187|ENSBTAG00000011598|ENSBTAG00000037757|ENSBTAG00000011234|ENSBTAG00000013346|ENSBTAG00000016920|ENSBTAG00000025329|ENSBTAG00000011283|ENSBTAG00000031277|ENSBTAG00000021413|ENSBTAG00000013990|ENSBTAG00000016030|ENSBTAG00000021692
intermediate filament cytoskeleton organization	3	0.000861138	0.0471096	ENSBTAG00000013534|ENSBTAG00000018463|ENSBTAG00000005353
transcription regulatory region DNA binding	11	0.000869245	0.0471096	ENSBTAG00000018019|ENSBTAG00000011598|ENSBTAG00000002095|ENSBTAG00000037757|ENSBTAG00000011234|ENSBTAG00000013346|ENSBTAG00000016920|ENSBTAG00000011283|ENSBTAG00000031277|ENSBTAG00000021413|ENSBTAG00000021692
negative regulation of nucleic acid-templated transcription	13	0.000869992	0.0471096	ENSBTAG00000016169|ENSBTAG00000046122|ENSBTAG00000003397|ENSBTAG00000020601|ENSBTAG00000021187|ENSBTAG00000002095|ENSBTAG00000011234|ENSBTAG00000005382|ENSBTAG00000013346|ENSBTAG00000016920|ENSBTAG00000025329|ENSBTAG00000018828|ENSBTAG00000031277
positive regulation of RNA biosynthetic process	15	0.000872469	0.0471096	ENSBTAG00000020957|ENSBTAG00000018019|ENSBTAG00000021187|ENSBTAG00000011598|ENSBTAG00000037757|ENSBTAG00000011234|ENSBTAG00000013346|ENSBTAG00000016920|ENSBTAG00000025329|ENSBTAG00000011283|ENSBTAG00000031277|ENSBTAG00000021413|ENSBTAG00000013990|ENSBTAG00000016030|ENSBTAG00000021692
pattern specification process	8	0.000875046	0.0471096	ENSBTAG00000020957|ENSBTAG00000000809|ENSBTAG00000046122|ENSBTAG00000016920|ENSBTAG00000021413|ENSBTAG00000013990|ENSBTAG00000016030|ENSBTAG00000021692
positive regulation of cellular biosynthetic process	17	0.000904911	0.0477431	ENSBTAG00000021187|ENSBTAG00000018019|ENSBTAG00000011283|ENSBTAG00000011598|ENSBTAG00000037757|ENSBTAG00000011234|ENSBTAG00000013346|ENSBTAG00000020957|ENSBTAG00000016920|ENSBTAG00000025329|ENSBTAG00000038464|ENSBTAG00000031277|ENSBTAG00000021413|ENSBTAG00000013990|ENSBTAG00000038606|ENSBTAG00000016030|ENSBTAG00000021692
regulatory region DNA binding	11	0.00094434	0.0479071	ENSBTAG00000018019|ENSBTAG00000011598|ENSBTAG00000002095|ENSBTAG00000037757|ENSBTAG00000011234|ENSBTAG00000013346|ENSBTAG00000016920|ENSBTAG00000011283|ENSBTAG00000031277|ENSBTAG00000021413|ENSBTAG00000021692
regulatory region nucleic acid binding	11	0.00094434	0.0479071	ENSBTAG00000018019|ENSBTAG00000011598|ENSBTAG00000002095|ENSBTAG00000037757|ENSBTAG00000011234|ENSBTAG00000013346|ENSBTAG00000016920|ENSBTAG00000011283|ENSBTAG00000031277|ENSBTAG00000021413|ENSBTAG00000021692
intermediate filament-based process	3	0.000990508	0.0488841	ENSBTAG00000013534|ENSBTAG00000018463|ENSBTAG00000005353
negative regulation of RNA biosynthetic process	13	0.00100066	0.0488841	ENSBTAG00000016169|ENSBTAG00000046122|ENSBTAG00000003397|ENSBTAG00000020601|ENSBTAG00000021187|ENSBTAG00000002095|ENSBTAG00000011234|ENSBTAG00000005382|ENSBTAG00000013346|ENSBTAG00000016920|ENSBTAG00000025329|ENSBTAG00000018828|ENSBTAG00000031277
skeletal muscle organ development	5	0.00104939	0.0503326	ENSBTAG00000031277|ENSBTAG00000018255|ENSBTAG00000016030|ENSBTAG00000016920|ENSBTAG00000015361
negative regulation of nucleobase-containing compound metabolic process	14	0.00111757	0.0516311	ENSBTAG00000016169|ENSBTAG00000046122|ENSBTAG00000003397|ENSBTAG00000020601|ENSBTAG00000021187|ENSBTAG00000002095|ENSBTAG00000011234|ENSBTAG00000005382|ENSBTAG00000013346|ENSBTAG00000016920|ENSBTAG00000046358|ENSBTAG00000018828|ENSBTAG00000031277|ENSBTAG00000025329
regulation of multicellular organismal process	21	0.00112204	0.0516311	ENSBTAG00000016169|ENSBTAG00000046122|ENSBTAG00000006841|ENSBTAG00000013534|ENSBTAG00000006995|ENSBTAG00000018019|ENSBTAG00000008134|ENSBTAG00000021187|ENSBTAG00000002095|ENSBTAG00000011234|ENSBTAG00000020957|ENSBTAG00000047486|ENSBTAG00000016920|ENSBTAG00000021692|ENSBTAG00000046054|ENSBTAG00000031277|ENSBTAG00000014922|ENSBTAG00000013990|ENSBTAG00000044083|ENSBTAG00000018463|ENSBTAG00000025775
positive regulation of biosynthetic process	17	0.00113948	0.0516311	ENSBTAG00000021187|ENSBTAG00000018019|ENSBTAG00000011283|ENSBTAG00000011598|ENSBTAG00000037757|ENSBTAG00000011234|ENSBTAG00000013346|ENSBTAG00000020957|ENSBTAG00000016920|ENSBTAG00000025329|ENSBTAG00000038464|ENSBTAG00000031277|ENSBTAG00000021413|ENSBTAG00000013990|ENSBTAG00000038606|ENSBTAG00000016030|ENSBTAG00000021692
positive regulation of nitrogen compound metabolic process	17	0.00115475	0.0516311	ENSBTAG00000020957|ENSBTAG00000018019|ENSBTAG00000021187|ENSBTAG00000011598|ENSBTAG00000037757|ENSBTAG00000046358|ENSBTAG00000011234|ENSBTAG00000013346|ENSBTAG00000016920|ENSBTAG00000025329|ENSBTAG00000011283|ENSBTAG00000031277|ENSBTAG00000021413|ENSBTAG00000013990|ENSBTAG00000038606|ENSBTAG00000016030|ENSBTAG00000021692
rhythmic process	6	0.00119146	0.051949	ENSBTAG00000016169|ENSBTAG00000021187|ENSBTAG00000011234|ENSBTAG00000047486|ENSBTAG00000031277|ENSBTAG00000006526
regionalization	7	0.00120125	0.051949	ENSBTAG00000046122|ENSBTAG00000000809|ENSBTAG00000020957|ENSBTAG00000016920|ENSBTAG00000021413|ENSBTAG00000016030|ENSBTAG00000021692
positive regulation of multicellular organismal process	14	0.00124762	0.0530843	ENSBTAG00000020957|ENSBTAG00000006841|ENSBTAG00000014922|ENSBTAG00000006995|ENSBTAG00000046054|ENSBTAG00000021187|ENSBTAG00000008134|ENSBTAG00000011234|ENSBTAG00000044083|ENSBTAG00000047486|ENSBTAG00000031277|ENSBTAG00000013534|ENSBTAG00000013990|ENSBTAG00000025775
regulation of nervous system development	9	0.00126892	0.0531333	ENSBTAG00000006841|ENSBTAG00000013534|ENSBTAG00000018019|ENSBTAG00000021187|ENSBTAG00000008134|ENSBTAG00000044083|ENSBTAG00000016920|ENSBTAG00000018463|ENSBTAG00000021692
regulation of biosynthetic process	30	0.00134999	0.0554165	ENSBTAG00000008389|ENSBTAG00000018828|ENSBTAG00000002095|ENSBTAG00000038606|ENSBTAG00000020601|ENSBTAG00000021100|ENSBTAG00000025329|ENSBTAG00000011283|ENSBTAG00000021413|ENSBTAG00000021692|ENSBTAG00000001035|ENSBTAG00000046122|ENSBTAG00000000809|ENSBTAG00000018019|ENSBTAG00000011234|ENSBTAG00000005382|ENSBTAG00000031277|ENSBTAG00000038464|ENSBTAG00000013990|ENSBTAG00000011598|ENSBTAG00000003397|…
regulation of RNA metabolic process	27	0.00136546	0.0554165	ENSBTAG00000008389|ENSBTAG00000018828|ENSBTAG00000002095|ENSBTAG00000020601|ENSBTAG00000025329|ENSBTAG00000011283|ENSBTAG00000021413|ENSBTAG00000021692|ENSBTAG00000046122|ENSBTAG00000000809|ENSBTAG00000018019|ENSBTAG00000011234|ENSBTAG00000005382|ENSBTAG00000031277|ENSBTAG00000013990|ENSBTAG00000011598|ENSBTAG00000046358|ENSBTAG00000020957|ENSBTAG00000003397|ENSBTAG00000016030|ENSBTAG00000016169|…
focal adhesion	7	0.00140934	0.0557058	ENSBTAG00000018255|ENSBTAG00000026428|ENSBTAG00000044083|ENSBTAG00000013406|ENSBTAG00000046054|ENSBTAG00000009535|ENSBTAG00000018463
endodermal cell differentiation	3	0.00145018	0.0557058	ENSBTAG00000016920|ENSBTAG00000011598|ENSBTAG00000011802
cell-substrate adherens junction	7	0.00145415	0.0557058	ENSBTAG00000018255|ENSBTAG00000026428|ENSBTAG00000044083|ENSBTAG00000013406|ENSBTAG00000046054|ENSBTAG00000009535|ENSBTAG00000018463
regulation of cell communication	23	0.00145705	0.0557058	ENSBTAG00000007933|ENSBTAG00000008389|ENSBTAG00000002095|ENSBTAG00000038606|ENSBTAG00000020601|ENSBTAG00000047486|ENSBTAG00000025320|ENSBTAG00000006526|ENSBTAG00000013869|ENSBTAG00000020957|ENSBTAG00000019611|ENSBTAG00000014599|ENSBTAG00000011234|ENSBTAG00000026428|ENSBTAG00000031277|ENSBTAG00000038464|ENSBTAG00000003952|ENSBTAG00000011598|ENSBTAG00000006841|ENSBTAG00000046122|ENSBTAG00000016169|…
cell-substrate junction	7	0.00154709	0.0571055	ENSBTAG00000018255|ENSBTAG00000026428|ENSBTAG00000044083|ENSBTAG00000013406|ENSBTAG00000046054|ENSBTAG00000009535|ENSBTAG00000018463
cell-cell junction	7	0.00159527	0.0571055	ENSBTAG00000020957|ENSBTAG00000005353|ENSBTAG00000019611|ENSBTAG00000018255|ENSBTAG00000038074|ENSBTAG00000001204|ENSBTAG00000022020
regulation of signaling	23	0.00162696	0.0571055	ENSBTAG00000007933|ENSBTAG00000008389|ENSBTAG00000002095|ENSBTAG00000038606|ENSBTAG00000020601|ENSBTAG00000047486|ENSBTAG00000025320|ENSBTAG00000006526|ENSBTAG00000013869|ENSBTAG00000020957|ENSBTAG00000019611|ENSBTAG00000014599|ENSBTAG00000011234|ENSBTAG00000026428|ENSBTAG00000031277|ENSBTAG00000038464|ENSBTAG00000003952|ENSBTAG00000011598|ENSBTAG00000006841|ENSBTAG00000046122|ENSBTAG00000016169|…
post-embryonic camera-type eye development	2	0.00166303	0.0571055	ENSBTAG00000020957|ENSBTAG00000018019
Bergmann glial cell differentiation	2	0.00166303	0.0571055	ENSBTAG00000018463|ENSBTAG00000013534
regulation of nucleic acid-templated transcription	26	0.00169126	0.0571055	ENSBTAG00000008389|ENSBTAG00000018828|ENSBTAG00000002095|ENSBTAG00000020601|ENSBTAG00000025329|ENSBTAG00000011283|ENSBTAG00000021413|ENSBTAG00000021692|ENSBTAG00000046122|ENSBTAG00000000809|ENSBTAG00000018019|ENSBTAG00000011234|ENSBTAG00000005382|ENSBTAG00000031277|ENSBTAG00000013990|ENSBTAG00000011598|ENSBTAG00000003397|ENSBTAG00000020957|ENSBTAG00000016030|ENSBTAG00000016169|ENSBTAG00000013346|…
reproductive structure development	7	0.00169513	0.0571055	ENSBTAG00000020957|ENSBTAG00000008389|ENSBTAG00000011234|ENSBTAG00000016920|ENSBTAG00000031277|ENSBTAG00000001035|ENSBTAG00000006526
positive regulation of gene expression	16	0.00170123	0.0571055	ENSBTAG00000020957|ENSBTAG00000018019|ENSBTAG00000021187|ENSBTAG00000011598|ENSBTAG00000037757|ENSBTAG00000011234|ENSBTAG00000013346|ENSBTAG00000016920|ENSBTAG00000025329|ENSBTAG00000011283|ENSBTAG00000031277|ENSBTAG00000021413|ENSBTAG00000013990|ENSBTAG00000018463|ENSBTAG00000016030|ENSBTAG00000021692
regulation of neurogenesis	8	0.00174267	0.0571055	ENSBTAG00000013534|ENSBTAG00000018019|ENSBTAG00000021187|ENSBTAG00000008134|ENSBTAG00000044083|ENSBTAG00000016920|ENSBTAG00000018463|ENSBTAG00000021692
reproductive system development	7	0.00174684	0.0571055	ENSBTAG00000020957|ENSBTAG00000008389|ENSBTAG00000011234|ENSBTAG00000016920|ENSBTAG00000031277|ENSBTAG00000001035|ENSBTAG00000006526
regulation of RNA biosynthetic process	26	0.00175343	0.0571055	ENSBTAG00000008389|ENSBTAG00000018828|ENSBTAG00000002095|ENSBTAG00000020601|ENSBTAG00000025329|ENSBTAG00000011283|ENSBTAG00000021413|ENSBTAG00000021692|ENSBTAG00000046122|ENSBTAG00000000809|ENSBTAG00000018019|ENSBTAG00000011234|ENSBTAG00000005382|ENSBTAG00000031277|ENSBTAG00000013990|ENSBTAG00000011598|ENSBTAG00000003397|ENSBTAG00000020957|ENSBTAG00000016030|ENSBTAG00000016169|ENSBTAG00000013346|…
forebrain development	6	0.00180507	0.0571554	ENSBTAG00000015908|ENSBTAG00000018019|ENSBTAG00000021187|ENSBTAG00000011598|ENSBTAG00000016920|ENSBTAG00000021692
ovarian follicle development	3	0.00181996	0.0571554	ENSBTAG00000031277|ENSBTAG00000011234|ENSBTAG00000006526
negative regulation of osteoblast differentiation	3	0.00181996	0.0571554	ENSBTAG00000016169|ENSBTAG00000021187|ENSBTAG00000002095
endoderm formation	3	0.0020249	0.0609577	ENSBTAG00000016920|ENSBTAG00000011598|ENSBTAG00000011802
oocyte development	3	0.0020249	0.0609577	ENSBTAG00000031277|ENSBTAG00000014922|ENSBTAG00000011234
binding	74	0.00202799	0.0609577	ENSBTAG00000003822|ENSBTAG00000003397|ENSBTAG00000006995|ENSBTAG00000008389|ENSBTAG00000013247|ENSBTAG00000011283|ENSBTAG00000002095|ENSBTAG00000038606|ENSBTAG00000013346|ENSBTAG00000046837|ENSBTAG00000012059|ENSBTAG00000018828|ENSBTAG00000021413|ENSBTAG00000021100|ENSBTAG00000020601|ENSBTAG00000025775|ENSBTAG00000006526|ENSBTAG00000020957|ENSBTAG00000000809|ENSBTAG00000019611|ENSBTAG00000018019|…
neuron apoptotic process	5	0.00206799	0.0609577	ENSBTAG00000006526|ENSBTAG00000008134|ENSBTAG00000011234|ENSBTAG00000015361|ENSBTAG00000018828
regulation of cellular biosynthetic process	29	0.00216447	0.0609577	ENSBTAG00000008389|ENSBTAG00000018828|ENSBTAG00000002095|ENSBTAG00000038606|ENSBTAG00000020601|ENSBTAG00000021100|ENSBTAG00000025329|ENSBTAG00000011283|ENSBTAG00000021413|ENSBTAG00000021692|ENSBTAG00000046122|ENSBTAG00000000809|ENSBTAG00000018019|ENSBTAG00000011234|ENSBTAG00000005382|ENSBTAG00000031277|ENSBTAG00000038464|ENSBTAG00000013990|ENSBTAG00000011598|ENSBTAG00000003397|ENSBTAG00000020957|…
fascia adherens	2	0.00220419	0.0609577	ENSBTAG00000018255|ENSBTAG00000005353
N-acetylglucosamine 6-O-sulfotransferase activity	2	0.00220419	0.0609577	ENSBTAG00000016968|ENSBTAG00000007654
commitment of neuronal cell to specific neuron type in forebrain	2	0.00220419	0.0609577	ENSBTAG00000021692|ENSBTAG00000018019
endodermal cell fate specification	2	0.00220419	0.0609577	ENSBTAG00000011598|ENSBTAG00000016920
cell morphogenesis involved in differentiation	9	0.00224111	0.0609577	ENSBTAG00000016169|ENSBTAG00000013525|ENSBTAG00000018019|ENSBTAG00000018255|ENSBTAG00000021187|ENSBTAG00000008134|ENSBTAG00000044083|ENSBTAG00000016920|ENSBTAG00000021692
negative regulation of gene expression	14	0.00225926	0.0609577	ENSBTAG00000016169|ENSBTAG00000046122|ENSBTAG00000003397|ENSBTAG00000020601|ENSBTAG00000021187|ENSBTAG00000002095|ENSBTAG00000011234|ENSBTAG00000005382|ENSBTAG00000013346|ENSBTAG00000016920|ENSBTAG00000046358|ENSBTAG00000018828|ENSBTAG00000031277|ENSBTAG00000025329
growth factor binding	4	0.00226733	0.0609577	ENSBTAG00000021957|ENSBTAG00000009535|ENSBTAG00000011802|ENSBTAG00000008389
negative regulation of metabolic process	20	0.00228916	0.0609577	ENSBTAG00000016169|ENSBTAG00000006841|ENSBTAG00000014922|ENSBTAG00000020601|ENSBTAG00000003397|ENSBTAG00000014599|ENSBTAG00000021187|ENSBTAG00000002095|ENSBTAG00000011234|ENSBTAG00000005382|ENSBTAG00000038606|ENSBTAG00000013346|ENSBTAG00000046122|ENSBTAG00000016920|ENSBTAG00000046358|ENSBTAG00000018828|ENSBTAG00000031277|ENSBTAG00000038464|ENSBTAG00000044083|ENSBTAG00000025329
negative regulation of nitrogen compound metabolic process	14	0.00229137	0.0609577	ENSBTAG00000016169|ENSBTAG00000046122|ENSBTAG00000003397|ENSBTAG00000020601|ENSBTAG00000021187|ENSBTAG00000002095|ENSBTAG00000011234|ENSBTAG00000005382|ENSBTAG00000013346|ENSBTAG00000016920|ENSBTAG00000046358|ENSBTAG00000018828|ENSBTAG00000031277|ENSBTAG00000025329
nervous system development	16	0.00231741	0.0609577	ENSBTAG00000021187|ENSBTAG00000013534|ENSBTAG00000006841|ENSBTAG00000018019|ENSBTAG00000008134|ENSBTAG00000015908|ENSBTAG00000011598|ENSBTAG00000038074|ENSBTAG00000013942|ENSBTAG00000016920|ENSBTAG00000021413|ENSBTAG00000013990|ENSBTAG00000044083|ENSBTAG00000018463|ENSBTAG00000016030|ENSBTAG00000021692
organic cyclic compound biosynthetic process	30	0.00232756	0.0609577	ENSBTAG00000008389|ENSBTAG00000018828|ENSBTAG00000002095|ENSBTAG00000038606|ENSBTAG00000020601|ENSBTAG00000012059|ENSBTAG00000011283|ENSBTAG00000021413|ENSBTAG00000021692|ENSBTAG00000001035|ENSBTAG00000046122|ENSBTAG00000000809|ENSBTAG00000018019|ENSBTAG00000011234|ENSBTAG00000005382|ENSBTAG00000031277|ENSBTAG00000013990|ENSBTAG00000011598|ENSBTAG00000003397|ENSBTAG00000020957|ENSBTAG00000016030|…
regulation of nucleobase-containing compound metabolic process	28	0.00233386	0.0609577	ENSBTAG00000008389|ENSBTAG00000018828|ENSBTAG00000002095|ENSBTAG00000038606|ENSBTAG00000020601|ENSBTAG00000025329|ENSBTAG00000011283|ENSBTAG00000021413|ENSBTAG00000021692|ENSBTAG00000046122|ENSBTAG00000000809|ENSBTAG00000018019|ENSBTAG00000011234|ENSBTAG00000005382|ENSBTAG00000031277|ENSBTAG00000013990|ENSBTAG00000011598|ENSBTAG00000046358|ENSBTAG00000020957|ENSBTAG00000003397|ENSBTAG00000016030|…
eye development	6	0.00238361	0.0614177	ENSBTAG00000020957|ENSBTAG00000018019|ENSBTAG00000011598|ENSBTAG00000013346|ENSBTAG00000031277|ENSBTAG00000018463
regulation of multicellular organismal development	15	0.00247041	0.0614177	ENSBTAG00000016169|ENSBTAG00000006841|ENSBTAG00000013534|ENSBTAG00000018019|ENSBTAG00000046054|ENSBTAG00000021187|ENSBTAG00000008134|ENSBTAG00000011234|ENSBTAG00000044083|ENSBTAG00000046122|ENSBTAG00000016920|ENSBTAG00000014922|ENSBTAG00000013990|ENSBTAG00000018463|ENSBTAG00000021692
oocyte differentiation	3	0.00247649	0.0614177	ENSBTAG00000031277|ENSBTAG00000014922|ENSBTAG00000011234
cellular response to amino acid stimulus	3	0.00247649	0.0614177	ENSBTAG00000013869|ENSBTAG00000011802|ENSBTAG00000006526
negative regulation of cellular macromolecule biosynthetic process	13	0.00249362	0.0614177	ENSBTAG00000016169|ENSBTAG00000046122|ENSBTAG00000003397|ENSBTAG00000020601|ENSBTAG00000021187|ENSBTAG00000002095|ENSBTAG00000011234|ENSBTAG00000005382|ENSBTAG00000013346|ENSBTAG00000016920|ENSBTAG00000025329|ENSBTAG00000018828|ENSBTAG00000031277
positive regulation of transcription from RNA polymerase II promoter	12	0.00254366	0.0614177	ENSBTAG00000020957|ENSBTAG00000018019|ENSBTAG00000011598|ENSBTAG00000011234|ENSBTAG00000037757|ENSBTAG00000013346|ENSBTAG00000016920|ENSBTAG00000025329|ENSBTAG00000031277|ENSBTAG00000021413|ENSBTAG00000016030|ENSBTAG00000021692
T cell differentiation	5	0.00256478	0.0614177	ENSBTAG00000014922|ENSBTAG00000020957|ENSBTAG00000016920|ENSBTAG00000046122|ENSBTAG00000018019
osteoblast differentiation	5	0.00256478	0.0614177	ENSBTAG00000011802|ENSBTAG00000011598|ENSBTAG00000021187|ENSBTAG00000002095|ENSBTAG00000016169
negative regulation of cell communication	12	0.00258431	0.0614177	ENSBTAG00000046122|ENSBTAG00000008389|ENSBTAG00000011598|ENSBTAG00000014599|ENSBTAG00000006841|ENSBTAG00000002095|ENSBTAG00000011234|ENSBTAG00000038606|ENSBTAG00000020601|ENSBTAG00000013869|ENSBTAG00000038464|ENSBTAG00000006526
negative regulation of signaling	12	0.00262549	0.0614177	ENSBTAG00000046122|ENSBTAG00000008389|ENSBTAG00000011598|ENSBTAG00000014599|ENSBTAG00000006841|ENSBTAG00000002095|ENSBTAG00000011234|ENSBTAG00000038606|ENSBTAG00000020601|ENSBTAG00000013869|ENSBTAG00000038464|ENSBTAG00000006526
RNA polymerase II regulatory region sequence-specific DNA binding	8	0.0026469	0.0614177	ENSBTAG00000018019|ENSBTAG00000037757|ENSBTAG00000013346|ENSBTAG00000016920|ENSBTAG00000011283|ENSBTAG00000031277|ENSBTAG00000021413|ENSBTAG00000021692
RNA polymerase II regulatory region DNA binding	8	0.0026469	0.0614177	ENSBTAG00000018019|ENSBTAG00000037757|ENSBTAG00000013346|ENSBTAG00000016920|ENSBTAG00000011283|ENSBTAG00000031277|ENSBTAG00000021413|ENSBTAG00000021692
central nervous system development	9	0.00265414	0.0614177	ENSBTAG00000021187|ENSBTAG00000013534|ENSBTAG00000018019|ENSBTAG00000015908|ENSBTAG00000011598|ENSBTAG00000016920|ENSBTAG00000016030|ENSBTAG00000018463|ENSBTAG00000021692
adult behavior	4	0.00270333	0.062012	ENSBTAG00000019242|ENSBTAG00000021187|ENSBTAG00000047486|ENSBTAG00000016030
single-organism behavior	6	0.00281001	0.0622473	ENSBTAG00000021187|ENSBTAG00000038606|ENSBTAG00000019242|ENSBTAG00000047486|ENSBTAG00000016030|ENSBTAG00000021692
platelet formation	2	0.00281713	0.0622473	ENSBTAG00000018255|ENSBTAG00000013525
platelet morphogenesis	2	0.00281713	0.0622473	ENSBTAG00000018255|ENSBTAG00000013525
nucleic acid-templated transcription	26	0.00283039	0.0622473	ENSBTAG00000008389|ENSBTAG00000018828|ENSBTAG00000002095|ENSBTAG00000020601|ENSBTAG00000025329|ENSBTAG00000011283|ENSBTAG00000021413|ENSBTAG00000021692|ENSBTAG00000046122|ENSBTAG00000000809|ENSBTAG00000018019|ENSBTAG00000011234|ENSBTAG00000005382|ENSBTAG00000031277|ENSBTAG00000013990|ENSBTAG00000011598|ENSBTAG00000003397|ENSBTAG00000020957|ENSBTAG00000016030|ENSBTAG00000016169|ENSBTAG00000013346|…
negative regulation of cellular metabolic process	19	0.00283157	0.0622473	ENSBTAG00000016169|ENSBTAG00000006841|ENSBTAG00000014922|ENSBTAG00000020601|ENSBTAG00000003397|ENSBTAG00000014599|ENSBTAG00000021187|ENSBTAG00000002095|ENSBTAG00000011234|ENSBTAG00000005382|ENSBTAG00000044083|ENSBTAG00000013346|ENSBTAG00000046122|ENSBTAG00000016920|ENSBTAG00000046358|ENSBTAG00000018828|ENSBTAG00000031277|ENSBTAG00000038464|ENSBTAG00000025329
regulation of cell development	9	0.00294152	0.0641299	ENSBTAG00000014922|ENSBTAG00000018019|ENSBTAG00000021187|ENSBTAG00000008134|ENSBTAG00000044083|ENSBTAG00000016920|ENSBTAG00000013534|ENSBTAG00000018463|ENSBTAG00000021692
regulation of transcription, DNA-templated	25	0.00300149	0.0642581	ENSBTAG00000008389|ENSBTAG00000018828|ENSBTAG00000002095|ENSBTAG00000020601|ENSBTAG00000025329|ENSBTAG00000011283|ENSBTAG00000021413|ENSBTAG00000021692|ENSBTAG00000046122|ENSBTAG00000000809|ENSBTAG00000018019|ENSBTAG00000011234|ENSBTAG00000005382|ENSBTAG00000031277|ENSBTAG00000013990|ENSBTAG00000011598|ENSBTAG00000003397|ENSBTAG00000020957|ENSBTAG00000016030|ENSBTAG00000016169|ENSBTAG00000013346|…
cell communication	40	0.00302022	0.0642581	ENSBTAG00000007933|ENSBTAG00000006995|ENSBTAG00000008389|ENSBTAG00000002095|ENSBTAG00000038606|ENSBTAG00000020601|ENSBTAG00000007186|ENSBTAG00000047486|ENSBTAG00000025320|ENSBTAG00000015361|ENSBTAG00000006526|ENSBTAG00000014497|ENSBTAG00000013525|ENSBTAG00000020957|ENSBTAG00000019611|ENSBTAG00000018019|ENSBTAG00000014599|ENSBTAG00000011234|ENSBTAG00000026428|ENSBTAG00000019242|ENSBTAG00000031277|…
germ cell development	5	0.00302047	0.0642581	ENSBTAG00000031277|ENSBTAG00000013346|ENSBTAG00000014922|ENSBTAG00000011234|ENSBTAG00000006526
positive regulation of macromolecule biosynthetic process	15	0.00307499	0.0648946	ENSBTAG00000020957|ENSBTAG00000018019|ENSBTAG00000021187|ENSBTAG00000011598|ENSBTAG00000037757|ENSBTAG00000011234|ENSBTAG00000013346|ENSBTAG00000016920|ENSBTAG00000025329|ENSBTAG00000011283|ENSBTAG00000031277|ENSBTAG00000021413|ENSBTAG00000013990|ENSBTAG00000016030|ENSBTAG00000021692
RNA biosynthetic process	26	0.00315496	0.0651834	ENSBTAG00000008389|ENSBTAG00000018828|ENSBTAG00000002095|ENSBTAG00000020601|ENSBTAG00000025329|ENSBTAG00000011283|ENSBTAG00000021413|ENSBTAG00000021692|ENSBTAG00000046122|ENSBTAG00000000809|ENSBTAG00000018019|ENSBTAG00000011234|ENSBTAG00000005382|ENSBTAG00000031277|ENSBTAG00000013990|ENSBTAG00000011598|ENSBTAG00000003397|ENSBTAG00000020957|ENSBTAG00000016030|ENSBTAG00000016169|ENSBTAG00000013346|…
nucleic acid binding transcription factor activity	12	0.0031628	0.0651834	ENSBTAG00000016169|ENSBTAG00000018019|ENSBTAG00000011598|ENSBTAG00000011234|ENSBTAG00000037757|ENSBTAG00000016920|ENSBTAG00000011283|ENSBTAG00000031277|ENSBTAG00000021413|ENSBTAG00000016030|ENSBTAG00000017599|ENSBTAG00000021692
transcription factor activity, sequence-specific DNA binding	12	0.0031628	0.0651834	ENSBTAG00000016169|ENSBTAG00000018019|ENSBTAG00000011598|ENSBTAG00000011234|ENSBTAG00000037757|ENSBTAG00000016920|ENSBTAG00000011283|ENSBTAG00000031277|ENSBTAG00000021413|ENSBTAG00000016030|ENSBTAG00000017599|ENSBTAG00000021692
striated muscle tissue development	6	0.00319037	0.0652417	ENSBTAG00000007933|ENSBTAG00000018255|ENSBTAG00000021187|ENSBTAG00000016920|ENSBTAG00000031277|ENSBTAG00000016030
response to alkaloid	3	0.00326264	0.0658293	ENSBTAG00000019242|ENSBTAG00000006526|ENSBTAG00000038606
sex differentiation	5	0.00326901	0.0658293	ENSBTAG00000031277|ENSBTAG00000001035|ENSBTAG00000011234|ENSBTAG00000015361|ENSBTAG00000006526
cell proliferation	16	0.00346026	0.0691527	ENSBTAG00000013869|ENSBTAG00000007933|ENSBTAG00000020957|ENSBTAG00000013534|ENSBTAG00000018019|ENSBTAG00000011598|ENSBTAG00000021187|ENSBTAG00000002095|ENSBTAG00000011234|ENSBTAG00000013942|ENSBTAG00000013346|ENSBTAG00000046122|ENSBTAG00000012059|ENSBTAG00000014922|ENSBTAG00000015361|ENSBTAG00000006526
cell surface receptor signaling pathway involved in cell-cell signaling	7	0.00348831	0.0691892	ENSBTAG00000020957|ENSBTAG00000011598|ENSBTAG00000011234|ENSBTAG00000026428|ENSBTAG00000019242|ENSBTAG00000046122|ENSBTAG00000013990
negative regulation of macromolecule biosynthetic process	13	0.00357003	0.0702816	ENSBTAG00000016169|ENSBTAG00000046122|ENSBTAG00000003397|ENSBTAG00000020601|ENSBTAG00000021187|ENSBTAG00000002095|ENSBTAG00000011234|ENSBTAG00000005382|ENSBTAG00000013346|ENSBTAG00000016920|ENSBTAG00000025329|ENSBTAG00000018828|ENSBTAG00000031277
tube morphogenesis	6	0.00360791	0.0705012	ENSBTAG00000046122|ENSBTAG00000000809|ENSBTAG00000046054|ENSBTAG00000021187|ENSBTAG00000021413|ENSBTAG00000013990
neuron death	5	0.00366896	0.0705162	ENSBTAG00000006526|ENSBTAG00000008134|ENSBTAG00000011234|ENSBTAG00000015361|ENSBTAG00000018828
single organism reproductive process	11	0.00368694	0.0705162	ENSBTAG00000020957|ENSBTAG00000014922|ENSBTAG00000008389|ENSBTAG00000001035|ENSBTAG00000011234|ENSBTAG00000013346|ENSBTAG00000016920|ENSBTAG00000031277|ENSBTAG00000016030|ENSBTAG00000025046|ENSBTAG00000006526
regulation of developmental process	18	0.00368887	0.0705162	ENSBTAG00000016169|ENSBTAG00000006841|ENSBTAG00000013534|ENSBTAG00000018019|ENSBTAG00000008134|ENSBTAG00000021187|ENSBTAG00000002095|ENSBTAG00000011234|ENSBTAG00000005382|ENSBTAG00000044083|ENSBTAG00000021191|ENSBTAG00000046122|ENSBTAG00000016920|ENSBTAG00000046054|ENSBTAG00000014922|ENSBTAG00000013990|ENSBTAG00000018463|ENSBTAG00000021692
regulation of primary metabolic process	37	0.00371797	0.0705611	ENSBTAG00000008389|ENSBTAG00000018828|ENSBTAG00000002095|ENSBTAG00000038606|ENSBTAG00000013346|ENSBTAG00000047486|ENSBTAG00000021100|ENSBTAG00000025329|ENSBTAG00000011283|ENSBTAG00000021413|ENSBTAG00000021692|ENSBTAG00000001035|ENSBTAG00000020957|ENSBTAG00000000809|ENSBTAG00000019611|ENSBTAG00000018019|ENSBTAG00000014599|ENSBTAG00000011234|ENSBTAG00000005382|ENSBTAG00000031277|ENSBTAG00000038464|…
epithelium development	11	0.00392937	0.0729841	ENSBTAG00000016169|ENSBTAG00000020957|ENSBTAG00000000809|ENSBTAG00000018019|ENSBTAG00000046054|ENSBTAG00000021187|ENSBTAG00000046122|ENSBTAG00000031277|ENSBTAG00000021413|ENSBTAG00000013990|ENSBTAG00000018463
muscle tissue development	6	0.00394677	0.0729841	ENSBTAG00000007933|ENSBTAG00000018255|ENSBTAG00000021187|ENSBTAG00000016920|ENSBTAG00000031277|ENSBTAG00000016030
lymphocyte differentiation	6	0.00394677	0.0729841	ENSBTAG00000046122|ENSBTAG00000014922|ENSBTAG00000018019|ENSBTAG00000021187|ENSBTAG00000020957|ENSBTAG00000016920
chromatin binding	7	0.0039563	0.0729841	ENSBTAG00000002095|ENSBTAG00000011234|ENSBTAG00000016920|ENSBTAG00000011083|ENSBTAG00000011283|ENSBTAG00000016030|ENSBTAG00000010375
nucleobase-containing compound biosynthetic process	28	0.00408801	0.07489	ENSBTAG00000008389|ENSBTAG00000018828|ENSBTAG00000002095|ENSBTAG00000038606|ENSBTAG00000020601|ENSBTAG00000025329|ENSBTAG00000011283|ENSBTAG00000021413|ENSBTAG00000021692|ENSBTAG00000046122|ENSBTAG00000000809|ENSBTAG00000018019|ENSBTAG00000011234|ENSBTAG00000005382|ENSBTAG00000031277|ENSBTAG00000013990|ENSBTAG00000011598|ENSBTAG00000003397|ENSBTAG00000020957|ENSBTAG00000016030|ENSBTAG00000016169|…
endoderm development	3	0.0041859	0.0753393	ENSBTAG00000016920|ENSBTAG00000011598|ENSBTAG00000011802
astrocyte differentiation	3	0.0041859	0.0753393	ENSBTAG00000018463|ENSBTAG00000021187|ENSBTAG00000013534
single organism signaling	39	0.00423972	0.0753393	ENSBTAG00000007933|ENSBTAG00000006995|ENSBTAG00000008389|ENSBTAG00000002095|ENSBTAG00000038606|ENSBTAG00000020601|ENSBTAG00000007186|ENSBTAG00000047486|ENSBTAG00000025320|ENSBTAG00000015361|ENSBTAG00000006526|ENSBTAG00000014497|ENSBTAG00000013525|ENSBTAG00000020957|ENSBTAG00000019611|ENSBTAG00000018019|ENSBTAG00000014599|ENSBTAG00000011234|ENSBTAG00000026428|ENSBTAG00000019242|ENSBTAG00000031277|…
N-acetylglucosamine metabolic process	2	0.00425303	0.0753393	ENSBTAG00000016968|ENSBTAG00000007654
cellular process involved in reproduction in multicellular organism	5	0.00425533	0.0753393	ENSBTAG00000031277|ENSBTAG00000013346|ENSBTAG00000014922|ENSBTAG00000011234|ENSBTAG00000006526
signaling	39	0.0043183	0.0759445	ENSBTAG00000007933|ENSBTAG00000006995|ENSBTAG00000008389|ENSBTAG00000002095|ENSBTAG00000038606|ENSBTAG00000020601|ENSBTAG00000007186|ENSBTAG00000047486|ENSBTAG00000025320|ENSBTAG00000015361|ENSBTAG00000006526|ENSBTAG00000014497|ENSBTAG00000013525|ENSBTAG00000020957|ENSBTAG00000019611|ENSBTAG00000018019|ENSBTAG00000014599|ENSBTAG00000011234|ENSBTAG00000026428|ENSBTAG00000019242|ENSBTAG00000031277|…
double-stranded DNA binding	9	0.00451096	0.0778023	ENSBTAG00000018019|ENSBTAG00000002095|ENSBTAG00000037757|ENSBTAG00000013346|ENSBTAG00000016920|ENSBTAG00000011283|ENSBTAG00000031277|ENSBTAG00000021413|ENSBTAG00000021692
response to amino acid	3	0.00452529	0.0778023	ENSBTAG00000013869|ENSBTAG00000011802|ENSBTAG00000006526
negative regulation of ossification	3	0.00452529	0.0778023	ENSBTAG00000016169|ENSBTAG00000021187|ENSBTAG00000002095
regulation of gene expression	28	0.0045419	0.0778023	ENSBTAG00000008389|ENSBTAG00000018828|ENSBTAG00000002095|ENSBTAG00000020601|ENSBTAG00000047486|ENSBTAG00000025329|ENSBTAG00000011283|ENSBTAG00000021413|ENSBTAG00000021692|ENSBTAG00000046122|ENSBTAG00000000809|ENSBTAG00000018019|ENSBTAG00000011234|ENSBTAG00000005382|ENSBTAG00000031277|ENSBTAG00000013990|ENSBTAG00000018463|ENSBTAG00000011598|ENSBTAG00000046358|ENSBTAG00000020957|ENSBTAG00000003397|…
behavior	7	0.00457916	0.0779344	ENSBTAG00000021187|ENSBTAG00000038606|ENSBTAG00000019242|ENSBTAG00000047486|ENSBTAG00000021692|ENSBTAG00000016030|ENSBTAG00000015361
negative regulation of signal transduction	11	0.0046624	0.0788424	ENSBTAG00000046122|ENSBTAG00000008389|ENSBTAG00000011598|ENSBTAG00000014599|ENSBTAG00000006841|ENSBTAG00000002095|ENSBTAG00000011234|ENSBTAG00000020601|ENSBTAG00000013869|ENSBTAG00000038464|ENSBTAG00000006526
sexual reproduction	8	0.0046968	0.0789182	ENSBTAG00000014922|ENSBTAG00000011234|ENSBTAG00000038606|ENSBTAG00000013346|ENSBTAG00000031277|ENSBTAG00000016030|ENSBTAG00000025046|ENSBTAG00000006526
regulation of macromolecule biosynthetic process	27	0.00481705	0.0792087	ENSBTAG00000008389|ENSBTAG00000018828|ENSBTAG00000002095|ENSBTAG00000020601|ENSBTAG00000021100|ENSBTAG00000025329|ENSBTAG00000011283|ENSBTAG00000021413|ENSBTAG00000021692|ENSBTAG00000046122|ENSBTAG00000000809|ENSBTAG00000018019|ENSBTAG00000011234|ENSBTAG00000005382|ENSBTAG00000031277|ENSBTAG00000013990|ENSBTAG00000011598|ENSBTAG00000003397|ENSBTAG00000020957|ENSBTAG00000016030|ENSBTAG00000016169|…
organ morphogenesis	10	0.00484452	0.0792087	ENSBTAG00000016169|ENSBTAG00000020957|ENSBTAG00000000809|ENSBTAG00000018019|ENSBTAG00000021187|ENSBTAG00000031277|ENSBTAG00000021413|ENSBTAG00000013990|ENSBTAG00000016030|ENSBTAG00000021692
glial cell development	3	0.00488087	0.0792087	ENSBTAG00000018463|ENSBTAG00000021187|ENSBTAG00000013534
oogenesis	3	0.00488087	0.0792087	ENSBTAG00000031277|ENSBTAG00000014922|ENSBTAG00000011234
glycoprotein binding	3	0.00488087	0.0792087	ENSBTAG00000018463|ENSBTAG00000014922|ENSBTAG00000013534
negative regulation of cell differentiation	8	0.00489424	0.0792087	ENSBTAG00000016169|ENSBTAG00000046122|ENSBTAG00000014922|ENSBTAG00000021187|ENSBTAG00000002095|ENSBTAG00000005382|ENSBTAG00000013534|ENSBTAG00000018463
regulation of metabolic process	38	0.00492831	0.0792737	ENSBTAG00000008389|ENSBTAG00000018828|ENSBTAG00000002095|ENSBTAG00000038606|ENSBTAG00000013346|ENSBTAG00000047486|ENSBTAG00000021100|ENSBTAG00000025329|ENSBTAG00000011283|ENSBTAG00000021413|ENSBTAG00000021692|ENSBTAG00000001035|ENSBTAG00000020957|ENSBTAG00000000809|ENSBTAG00000019611|ENSBTAG00000018019|ENSBTAG00000014599|ENSBTAG00000011234|ENSBTAG00000005382|ENSBTAG00000031277|ENSBTAG00000038464|…
transcription, DNA-templated	25	0.00500572	0.0796642	ENSBTAG00000008389|ENSBTAG00000018828|ENSBTAG00000002095|ENSBTAG00000020601|ENSBTAG00000025329|ENSBTAG00000011283|ENSBTAG00000021413|ENSBTAG00000021692|ENSBTAG00000046122|ENSBTAG00000000809|ENSBTAG00000018019|ENSBTAG00000011234|ENSBTAG00000005382|ENSBTAG00000031277|ENSBTAG00000013990|ENSBTAG00000011598|ENSBTAG00000003397|ENSBTAG00000020957|ENSBTAG00000016030|ENSBTAG00000016169|ENSBTAG00000013346|…
negative regulation of cellular biosynthetic process	13	0.00506342	0.0796642	ENSBTAG00000016169|ENSBTAG00000046122|ENSBTAG00000003397|ENSBTAG00000020601|ENSBTAG00000021187|ENSBTAG00000002095|ENSBTAG00000011234|ENSBTAG00000005382|ENSBTAG00000013346|ENSBTAG00000016920|ENSBTAG00000025329|ENSBTAG00000018828|ENSBTAG00000031277
forebrain neuron fate commitment	2	0.00507338	0.0796642	ENSBTAG00000021692|ENSBTAG00000018019
sex determination	2	0.00507338	0.0796642	ENSBTAG00000031277|ENSBTAG00000001035
negative regulation of macromolecule metabolic process	18	0.00517912	0.0808433	ENSBTAG00000016169|ENSBTAG00000006841|ENSBTAG00000014922|ENSBTAG00000020601|ENSBTAG00000003397|ENSBTAG00000014599|ENSBTAG00000021187|ENSBTAG00000002095|ENSBTAG00000011234|ENSBTAG00000005382|ENSBTAG00000044083|ENSBTAG00000013346|ENSBTAG00000046122|ENSBTAG00000016920|ENSBTAG00000046358|ENSBTAG00000018828|ENSBTAG00000031277|ENSBTAG00000025329
negative regulation of biosynthetic process	13	0.00547102	0.0839451	ENSBTAG00000016169|ENSBTAG00000046122|ENSBTAG00000003397|ENSBTAG00000020601|ENSBTAG00000021187|ENSBTAG00000002095|ENSBTAG00000011234|ENSBTAG00000005382|ENSBTAG00000013346|ENSBTAG00000016920|ENSBTAG00000025329|ENSBTAG00000018828|ENSBTAG00000031277
heterocycle biosynthetic process	28	0.00549857	0.0839451	ENSBTAG00000008389|ENSBTAG00000018828|ENSBTAG00000002095|ENSBTAG00000038606|ENSBTAG00000020601|ENSBTAG00000025329|ENSBTAG00000011283|ENSBTAG00000021413|ENSBTAG00000021692|ENSBTAG00000046122|ENSBTAG00000000809|ENSBTAG00000018019|ENSBTAG00000011234|ENSBTAG00000005382|ENSBTAG00000031277|ENSBTAG00000013990|ENSBTAG00000011598|ENSBTAG00000003397|ENSBTAG00000020957|ENSBTAG00000016030|ENSBTAG00000016169|…
cell maturation	4	0.00550512	0.0839451	ENSBTAG00000020957|ENSBTAG00000021187|ENSBTAG00000014922|ENSBTAG00000011234
central nervous system neuron differentiation	4	0.00550512	0.0839451	ENSBTAG00000016030|ENSBTAG00000016920|ENSBTAG00000021692|ENSBTAG00000018019
camera-type eye development	5	0.0056238	0.0847747	ENSBTAG00000031277|ENSBTAG00000013346|ENSBTAG00000020957|ENSBTAG00000018463|ENSBTAG00000018019
regulation of Wnt signaling pathway	5	0.0056238	0.0847747	ENSBTAG00000046122|ENSBTAG00000020957|ENSBTAG00000011598|ENSBTAG00000011234|ENSBTAG00000026428
neurogenesis	12	0.00570759	0.085549	ENSBTAG00000021187|ENSBTAG00000013534|ENSBTAG00000018019|ENSBTAG00000015908|ENSBTAG00000008134|ENSBTAG00000013942|ENSBTAG00000016920|ENSBTAG00000013990|ENSBTAG00000044083|ENSBTAG00000018463|ENSBTAG00000016030|ENSBTAG00000021692
aromatic compound biosynthetic process	28	0.00582507	0.0863917	ENSBTAG00000008389|ENSBTAG00000018828|ENSBTAG00000002095|ENSBTAG00000038606|ENSBTAG00000020601|ENSBTAG00000025329|ENSBTAG00000011283|ENSBTAG00000021413|ENSBTAG00000021692|ENSBTAG00000046122|ENSBTAG00000000809|ENSBTAG00000018019|ENSBTAG00000011234|ENSBTAG00000005382|ENSBTAG00000031277|ENSBTAG00000013990|ENSBTAG00000011598|ENSBTAG00000003397|ENSBTAG00000020957|ENSBTAG00000016030|ENSBTAG00000016169|…
cell surface receptor signaling pathway	19	0.00592108	0.0863917	ENSBTAG00000016169|ENSBTAG00000013525|ENSBTAG00000020957|ENSBTAG00000014922|ENSBTAG00000006995|ENSBTAG00000008389|ENSBTAG00000008134|ENSBTAG00000011598|ENSBTAG00000014599|ENSBTAG00000006841|ENSBTAG00000002095|ENSBTAG00000011234|ENSBTAG00000026428|ENSBTAG00000019242|ENSBTAG00000046122|ENSBTAG00000013990|ENSBTAG00000018463|ENSBTAG00000015361|ENSBTAG00000006526
post-embryonic organ development	2	0.00596031	0.0863917	ENSBTAG00000020957|ENSBTAG00000018019
embryonic axis specification	2	0.00596031	0.0863917	ENSBTAG00000020957|ENSBTAG00000046122
endodermal cell fate commitment	2	0.00596031	0.0863917	ENSBTAG00000011598|ENSBTAG00000016920
nephron tubule formation	2	0.00596031	0.0863917	ENSBTAG00000013990|ENSBTAG00000000809
regulation of neuron projection development	5	0.00600932	0.0866261	ENSBTAG00000008134|ENSBTAG00000018463|ENSBTAG00000013534|ENSBTAG00000021692|ENSBTAG00000044083
ovulation cycle process	3	0.0060469	0.0866941	ENSBTAG00000031277|ENSBTAG00000011234|ENSBTAG00000006526
transcription regulatory region sequence-specific DNA binding	8	0.00609649	0.0869327	ENSBTAG00000018019|ENSBTAG00000037757|ENSBTAG00000013346|ENSBTAG00000016920|ENSBTAG00000011283|ENSBTAG00000031277|ENSBTAG00000021413|ENSBTAG00000021692
regulation of nitrogen compound metabolic process	28	0.00621172	0.0880996	ENSBTAG00000008389|ENSBTAG00000018828|ENSBTAG00000002095|ENSBTAG00000038606|ENSBTAG00000020601|ENSBTAG00000025329|ENSBTAG00000011283|ENSBTAG00000021413|ENSBTAG00000021692|ENSBTAG00000046122|ENSBTAG00000000809|ENSBTAG00000018019|ENSBTAG00000011234|ENSBTAG00000005382|ENSBTAG00000031277|ENSBTAG00000013990|ENSBTAG00000011598|ENSBTAG00000046358|ENSBTAG00000020957|ENSBTAG00000003397|ENSBTAG00000016030|…
regulation of cell proliferation	13	0.00636525	0.0897005	ENSBTAG00000013869|ENSBTAG00000020957|ENSBTAG00000013534|ENSBTAG00000018019|ENSBTAG00000011598|ENSBTAG00000021187|ENSBTAG00000002095|ENSBTAG00000011234|ENSBTAG00000013346|ENSBTAG00000046122|ENSBTAG00000012059|ENSBTAG00000015361|ENSBTAG00000006526
regulation of cellular macromolecule biosynthetic process	26	0.00639261	0.0897005	ENSBTAG00000008389|ENSBTAG00000018828|ENSBTAG00000002095|ENSBTAG00000020601|ENSBTAG00000021100|ENSBTAG00000025329|ENSBTAG00000011283|ENSBTAG00000021413|ENSBTAG00000021692|ENSBTAG00000046122|ENSBTAG00000000809|ENSBTAG00000018019|ENSBTAG00000011234|ENSBTAG00000005382|ENSBTAG00000031277|ENSBTAG00000013990|ENSBTAG00000011598|ENSBTAG00000003397|ENSBTAG00000020957|ENSBTAG00000016030|ENSBTAG00000016169|…
female gonad development	3	0.00646931	0.0897212	ENSBTAG00000031277|ENSBTAG00000011234|ENSBTAG00000006526
development of primary female sexual characteristics	3	0.00646931	0.0897212	ENSBTAG00000031277|ENSBTAG00000011234|ENSBTAG00000006526
Wnt signaling pathway	6	0.00649612	0.0897212	ENSBTAG00000020957|ENSBTAG00000011598|ENSBTAG00000011234|ENSBTAG00000026428|ENSBTAG00000046122|ENSBTAG00000013990
skeletal muscle tissue development	4	0.00656529	0.0902044	ENSBTAG00000031277|ENSBTAG00000018255|ENSBTAG00000016030|ENSBTAG00000016920
cell-cell signaling by wnt	6	0.00666607	0.0911145	ENSBTAG00000020957|ENSBTAG00000011598|ENSBTAG00000011234|ENSBTAG00000026428|ENSBTAG00000046122|ENSBTAG00000013990
hemopoiesis	9	0.00678323	0.0922379	ENSBTAG00000013525|ENSBTAG00000020957|ENSBTAG00000014922|ENSBTAG00000018019|ENSBTAG00000018255|ENSBTAG00000021187|ENSBTAG00000011234|ENSBTAG00000046122|ENSBTAG00000016920
ovulation cycle	3	0.00690889	0.0922964	ENSBTAG00000031277|ENSBTAG00000011234|ENSBTAG00000006526
estrogen receptor binding	2	0.00691254	0.0922964	ENSBTAG00000031277|ENSBTAG00000020601
glucosamine-containing compound metabolic process	2	0.00691254	0.0922964	ENSBTAG00000016968|ENSBTAG00000007654
positive regulation of developmental process	11	0.00692748	0.0922964	ENSBTAG00000006841|ENSBTAG00000013534|ENSBTAG00000046054|ENSBTAG00000021187|ENSBTAG00000008134|ENSBTAG00000011234|ENSBTAG00000044083|ENSBTAG00000021191|ENSBTAG00000016920|ENSBTAG00000014922|ENSBTAG00000013990
regulation of neuron apoptotic process	4	0.00714275	0.0942129	ENSBTAG00000008134|ENSBTAG00000011234|ENSBTAG00000015361|ENSBTAG00000006526
telencephalon development	4	0.00714275	0.0942129	ENSBTAG00000021187|ENSBTAG00000015908|ENSBTAG00000016920|ENSBTAG00000018019
regulation of cellular metabolic process	36	0.00721216	0.0946551	ENSBTAG00000008389|ENSBTAG00000018828|ENSBTAG00000002095|ENSBTAG00000038606|ENSBTAG00000013346|ENSBTAG00000047486|ENSBTAG00000021100|ENSBTAG00000025329|ENSBTAG00000011283|ENSBTAG00000021413|ENSBTAG00000021692|ENSBTAG00000020957|ENSBTAG00000000809|ENSBTAG00000019611|ENSBTAG00000018019|ENSBTAG00000014599|ENSBTAG00000011234|ENSBTAG00000005382|ENSBTAG00000031277|ENSBTAG00000038464|ENSBTAG00000013990|…
axis specification	3	0.00736581	0.0957192	ENSBTAG00000013990|ENSBTAG00000020957|ENSBTAG00000046122
cell fate specification	3	0.00736581	0.0957192	ENSBTAG00000011598|ENSBTAG00000016030|ENSBTAG00000016920
sequence-specific double-stranded DNA binding	8	0.00751151	0.0971342	ENSBTAG00000018019|ENSBTAG00000037757|ENSBTAG00000013346|ENSBTAG00000016920|ENSBTAG00000011283|ENSBTAG00000031277|ENSBTAG00000021413|ENSBTAG00000021692
