# Supplementary material for: Divergence Analyses of Sperm DNA Methylomes between Monozygotic Twin AI Bulls
Source: Epigenomes. 2019 Sep 26;3(4):21. doi: 10.3390/epigenomes3040021 (PMC8594723; doi:10.3390/epigenomes3040021)
Supplement: Supplementary file 1 [file epigenomes-03-00021-s001.zip › epigenomes-554220-suppl-final/Supplementary Table 6.xlsx]

## Sheet: Table S6
Supplementary Table 6. Genes differentially methylated in five pairs of monozygotic twin bulls.
Chr	DMR region	Gene	UCSC_RefGene_Name	Located element	Methylation level: Bull1	Methylation level: Bull2	Methylation difference
3	30117818-30118061	ENSBTAG00000019611	MAGI3	Promoter	0.85	0.00657895	0.843421
4	117152125-117152331	ENSBTAG00000047979		Promoter	0.857143	0.296296	0.560847
13	74373676-74374080	ENSBTAG00000011279	MATN4	Promoter	0.630631	0.306452	0.324179
1	147422680-147422741	ENSBTAG00000011802	COL6A1	Exon	0.318182	0.879518	-0.561336
2	108138407-108138512	ENSBTAG00000046176	SPEG	Exon	0.78125	0	0.78125
2	108103411-108103526	ENSBTAG00000046176	SPEG	Exon	0.585366	0	0.585366
2	136068894-136069193	ENSBTAG00000003403	PADI2	Exon	0.703704	0.311203	0.392501
2	108137409-108137524	ENSBTAG00000046176	SPEG	Exon	0.416667	0.787234	-0.370567
3	30117818-30118061	ENSBTAG00000019611	MAGI3	Exon	0.85	0.00657895	0.843421
7	52714813-52714848	ENSBTAG00000010689	NRG2	Exon	0.571429	0	0.571429
8	62601301-62601483	ENSBTAG00000014922		Exon	0.532609	0	0.532609
8	112966036-112966149	ENSBTAG00000008685	TRAPPC12	Exon	0.79661	0.296296	0.500314
9	103874516-103874752	ENSBTAG00000005557	AFDN	Exon	0.271605	0.639785	-0.36818
10	72223913-72224006	ENSBTAG00000011451	RTN1	Exon	0.657143	0	0.657143
12	10940208-10940296	ENSBTAG00000018179	PCDH8	Exon	0.612903	0	0.612903
15	76139396-76139438	ENSBTAG00000006443		Exon	0.222222	0.934211	-0.711989
18	63680471-63680827	ENSBTAG00000013247	NLRP5	Exon	0.198473	0.514286	-0.315813
21	65843889-65844118	ENSBTAG00000018019	BCL11B	Exon	0.120968	0.5	-0.379032
28	39482615-39482945	ENSBTAG00000001231	CDHR1	Exon	0.0666667	0.447154	-0.380487
29	1993988-1994354	ENSBTAG00000004081	FAT3	Exon	0.357771	0.739583	-0.381812
1	95111055-95111278	ENSBTAG00000031802	SPATA16	Intron	0.714286	0.213115	0.501171
1	155714466-155714782	ENSBTAG00000009942	PLCL2	Intron	0.723404	0.325503	0.397901
2	135610305-135610472	ENSBTAG00000000684	ARHGEF10L	Intron	0.666667	0.08	0.586667
2	136068894-136069193	ENSBTAG00000003403	PADI2	Intron	0.703704	0.311203	0.392501
4	12453447-120453748	ENSBTAG00000037649	VIPR2	Intron	0.64876	0.287234	0.361526
4	117353187-117353396	ENSBTAG00000047979		Intron	0.630252	0.28	0.350252
6	108696436-108696518	ENSBTAG00000017296	POLN	Intron	0.419355	0.861386	-0.442031
6	107227536-107227632	ENSBTAG00000005711		Intron	0.616667	0.134615	0.482052
6	106824431-106824524	ENSBTAG00000005711		Intron	0.574627	0.198758	0.375869
7	109092102-109092169	ENSBTAG00000016515	EFNA5	Intron	0.697183	0.355422	0.341761
8	112966036-112966149	ENSBTAG00000008685	TRAPPC12	Intron	0.79661	0.296296	0.500314
8	11413368-110414128	ENSBTAG00000015936	BRINP1	Intron	0.647541	0.309735	0.337806
9	103874516-103874752	ENSBTAG00000005557	AFDN	Intron	0.271605	0.639785	-0.36818
10	102021291-102021453	ENSBTAG00000046684		Intron	0.606383	0.0993377	0.507045
14	83899259-83899488	ENSBTAG00000013369	COL14A1	Intron	0.13913	0.573034	-0.433904
14	83953172-83953251	ENSBTAG00000013369	COL14A1	Intron	0.594771	0.11215	0.482621
15	84900195-84900329	ENSBTAG00000012229		Intron	0.415842	0.722222	-0.30638
16	70977570-70977722	ENSBTAG00000004789	LGR6	Intron	0.765957	0.325397	0.44056
18	63680471-63680827	ENSBTAG00000013247	NLRP5	Intron	0.198473	0.514286	-0.315813
18	18174530-18174728	ENSBTAG00000017397	ZNF423	Intron	0.037037	0.942029	-0.904992
18	6167565-6167649	ENSBTAG00000015894	WWOX	Intron	0.9	0.181818	0.718182
19	32833231-32833399	ENSBTAG00000007866		Intron	0.662921	0.269663	0.393258
21	65843889-65844118	ENSBTAG00000018019	BCL11B	Intron	0.120968	0.5	-0.379032
21	6768719-6768909	ENSBTAG00000019823	ADAMTS17	Intron	0.403846	0.764706	-0.36086
21	7776946-7777213	ENSBTAG00000011752	SYNM	Intron	0.279503	0.92126	-0.641757
25	42539566-42539647	ENSBTAG00000046142	PRKAR1B	Intron	0	0.942029	-0.942029
25	41674758-41674893	ENSBTAG00000002474	MAD1L1	Intron	0.93617	0.153846	0.782324
27	42253375-42253499	ENSBTAG00000047930	UBE2E2	Intron	0.414634	0.779412	-0.364778
27	13514314-13514597	ENSBTAG00000008886	STOX2	Intron	0.379747	0.827381	-0.447634
27	41731308-41731509	ENSBTAG00000017802	THRB	Intron	0.121212	0.645833	-0.524621
28	39482615-39482945	ENSBTAG00000001231	CDHR1	Intron	0.0666667	0.447154	-0.380487
29	1993988-1994354	ENSBTAG00000004081	FAT3	Intron	0.357771	0.739583	-0.381812
29	43080362-43080414	ENSBTAG00000017181	MACROD1	Intron	0.0666667	0.975	-0.908333
