# Supplementary material for: Divergence Analyses of Sperm DNA Methylomes between Monozygotic Twin AI Bulls
Source: Epigenomes. 2019 Sep 26;3(4):21. doi: 10.3390/epigenomes3040021 (PMC8594723; doi:10.3390/epigenomes3040021)
Supplement: Supplementary file 1 [file epigenomes-03-00021-s001.zip › epigenomes-554220-suppl-final/Supplementary Table 7.xlsx]

## Sheet: Table S7. primers
Supplementary Table 7. Primers for pyrosequencing, bisulfite-sequencing, quantitative real-time PCR and MassArray
Pyrosequencing
Genomic region	Primer(5'-3')		CG in region
chr19:45250462-45250383	Forward	TGGAGAGGAGAAGGGTTATTTTAGTTATT	3
	Reverse	ACAACCAACCCCTTATTCTACTACTCC
	Sequencing primer	TTTTAGTTAGGGTGGATT
chr23:27332424-27332494	Forward	TGTTAGAGTAGGTGGTGAAGATTTG	7
	Reverse	ATCCCCAAAATACAAAAACTACTAC
	Sequencing primer	GGGATGGTGGAGTTG
chr6:26104040-26104113	Forward	GATTGGAAAGAAAGGATAATAGAAGAT	5
	Reverse	ACAATCAAAACCCACTACTTCAA
	Sequencing primer	AGTTGTTTAGTGTTGGT
chr19:51869139-51869217	Forward	AAAGTTGGTTTTGTTGGGG	5
	Reverse	CCTTCTACCCCATACCCAC
	Sequencing primer	TACCCCATACCCACC
Bisulfite-sequencing
Genomic region	Primer(5'-3')		CG in region
chr4:69311385-69311729	Forward	TAAGTTTGTGGGAGGGGGATAG	27
	Reverse	ACCACCTCAAAAAAAACAACAAATC
chr4:69398315-69398594	Forward	GGTTAGAGGAGGTTGTTTTTGTGAG	24
	Reverse	AACCTCTAAACTCCTCTCTCTCCAC
chr7:5252653-5253047	Forward	AGGTTTTTAGTTGGGGTAGGTAAAG	33
	Reverse	AAAAACCAAAACATACATACAAATCC
chr19: 40960276-40960430	Forward	TATTTTGGTTTTTGATGTGAAGAAG	15
	Reverse	AACCCAAAAATTAAATCCAAATCTC
Quantitative real-time PCR
Gene name	Primer(5'-3')		Fragment size (bp)
HSPA1L	Forward	TCAAACTGGATCGAAGGCGG	79
	Reverse	TCGATGCCGATAGCTGTTCC
GAPDH	Forward	AATGGAAAGGCCATCACCATC	136
	Reverse	GTGGTTCACGCCCATCACA
MassArray
Gene name	Primer(5'-3')		Fragment size (bp)
INSL3	Forward	aggaagagagAAGGTTTTTAGTTGGGGTAGGTAAA	362
	Reverse	cagtaatacgactcactatagggagaaggctAAAAACCAAAACATACATACAAATCC
PSMD3	Forward	aggaagagagGGTTTGGTGTGTTGTAATTTATGTG	345
	Reverse	cagtaatacgactcactatagggagaaggctATTAAATAACCTTTCCCTTCTCCAA
